# Supplementary material for: Sedentary behaviour among older adults residing in flat and hilly neighbourhoods and its association with frailty and chronic disease status
Source: BMC Public Health. 2023 Oct 24;23:2083. doi: 10.1186/s12889-023-17029-0 (PMC10599026; doi:10.1186/s12889-023-17029-0)
Supplement: Supplementary file 6 — Additional file 6. a. Lowland_Darkuman_Data. b. Highland_Abetiffi_Data. [file 12889_2023_17029_MOESM6_ESM.zip]

Archive with 2 entries (2 files):
- Appendix 6a_Lowland_Darkuman_Data.xls
- Appendix 6b_Highland_Abetiffi_Data.xls
