# Supplementary material for: Sedentary behaviour among older adults residing in flat and hilly neighbourhoods and its association with frailty and chronic disease status
Source: BMC Public Health. 2023 Oct 24;23:2083. doi: 10.1186/s12889-023-17029-0 (PMC10599026; doi:10.1186/s12889-023-17029-0)
Supplement: Supplementary file 6 — Additional file 6. a. Lowland_Darkuman_Data. b. Highland_Abetiffi_Data. [file 12889_2023_17029_MOESM6_ESM.zip › Appendix 6a_Lowland_Darkuman_Data.xls]

## Sheet: Lowland_Darkuman_Data
Demographic variables (not dummy coded)						Frailty measures																Sedentary behaviour measures								Chronic disease status (dummy coded)		Self-reported health (dummy coded		Gender (dummy coded)
Gender	Income	Chronic disease status	Relationship status	Self-reported health	Age	FL1	FL2	FL3	FL4	FL5	FL6	FL7	FL8	FL9	FL10	FL11	FL12	FL13	FL14	FL15	Frailty	PSB1	SB1	SB2	SB3	SB4	SB5	SB6	Sedentary behaviour	none	Chronic_disease	poor	good	women	men
#NULL!	2000	1	1	1	72	1	0	1	1	0	1	1	1	1	1	1	1	1	1	0	12	0	0	0	0	1	25	10	36	0	1	0	1	0	0
#NULL!	2000	1	1	1	72	1	0	1	1	0	1	1	1	1	1	1	1	1	1	0	12	0	0	0	0	1	25	10	36	0	1	0	1	0	0
#NULL!	2000	1	1	1	72	1	0	1	1	0	1	1	1	1	1	1	1	1	1	0	12	0	0	0	0	1	25	10	36	0	1	0	1	0	0
#NULL!	2000	1	1	1	72	1	0	1	1	0	1	1	1	1	1	1	1	1	1	0	12	0	0	0	0	1	25	10	36	0	1	0	1	0	0
0	4000	1	1	1	60	1	1	1	0	0	0	0	0	0	0	0	1	0	0	1	5	0	0	0	0	0	0	0	0	0	1	0	1	0	1
0	500	0	1	1	56	0	0	0	0	0	0	0	0	0	0	0	0	0	1	1	2	5	30	30	10	5	4	3	82	1	0	0	1	0	1
0	500	0	0	1	63	1	0	0	0	0	0	0	0	0	1	0	1	1	1	1	6	10	30	30	10	10	0	1	81	1	0	0	1	0	1
0	600	1	1	1	#NULL!	1	0	0	0	0	0	0	0	0	0	0	1	0	1	1	4	0	30	30	30	10	10	10	120	0	1	0	1	0	1
0	550	1	0	1	51	#NULL!	#NULL!	#NULL!	#NULL!	#NULL!	#NULL!	#NULL!	#NULL!	#NULL!	#NULL!	#NULL!	#NULL!	#NULL!	#NULL!	#NULL!	0	3	30	30	30	10	10	30	140	0	1	0	1	0	1
0	600	1	0	1	52	1	0	0	0	0	0	0	0	0	0	0	0	0	1	1	3	5	30	30	10	5	5	5	85	0	1	0	1	0	1
0	#NULL!	1	0	1	63	1	1	0	0	0	0	0	0	0	0	0	1	1	1	1	6	3	20	30	5	10	5	5	75	0	1	0	1	0	1
0	501	1	0	1	73	1	0	0	0	0	0	0	0	0	0	0	1	1	1	1	5	3	0	10	5	10	5	10	40	0	1	0	1	0	1
0	550	1	0	1	53	1	0	0	0	0	0	0	1	0	0	1	1	0	1	1	6	3	30	30	10	10	5	30	115	0	1	0	1	0	1
0	800	0	1	1	50	1	0	0	0	0	0	0	0	0	0	0	0	0	0	1	2	3	3	3	15	10	10	10	51	1	0	0	1	0	1
0	1500	0	#NULL!	1	52	1	1	0	0	0	0	0	0	0	0	0	1	0	1	1	5	3	30	10	5	2	3	5	55	1	0	0	1	0	1
0	900	1	1	1	53	1	0	0	0	0	0	0	0	0	0	0	1	0	0	1	3	20	30	10	10	10	5	5	70	0	1	0	1	0	1
0	1600	0	1	1	52	1	1	0	0	0	0	0	0	0	0	1	1	0	1	1	6	20	20	5	1	0	0	0	26	1	0	0	1	0	1
0	600	1	1	1	63	1	0	0	0	0	0	0	0	0	0	0	1	0	1	1	4	5	10	15	3	10	5	30	73	0	1	0	1	0	1
0	450	1	1	1	61	1	0	0	0	0	0	0	1	0	1	1	1	0	0	1	6	10	30	30	10	10	10	30	120	0	1	0	1	0	1
0	700	1	1	1	65	1	0	0	0	0	0	0	1	0	0	1	1	0	1	1	6	10	30	30	30	10	10	30	140	0	1	0	1	0	1
0	600	1	0	1	62	1	0	0	0	0	0	0	0	0	0	1	1	1	1	1	6	0	30	10	10	0	0	30	80	0	1	0	1	0	1
0	450	1	0	1	53	0	0	1	0	0	0	0	1	0	1	1	1	1	1	1	8	0	15	30	30	10	0	30	115	0	1	0	1	0	1
0	54	0	1	1	52	1	0	0	0	0	0	0	0	0	0	0	1	0	0	0	2	10	15	30	10	10	10	30	105	1	0	0	1	0	1
0	#NULL!	1	0	1	79	0	0	0	0	0	0	0	1	0	0	0	1	0	1	0	3	0	0	0	0	0	0	0	0	0	1	0	1	0	1
0	1600	0	1	1	53	1	0	0	0	0	0	0	0	0	0	1	1	0	0	0	3	0	10	10	15	10	10	10	65	1	0	0	1	0	1
0	550	1	1	1	51	0	0	0	0	0	0	0	0	0	0	1	0	0	0	1	2	0	30	15	10	0	0	60	115	0	1	0	1	0	1
0	900	1	1	1	51	0	0	0	0	0	0	0	0	0	0	0	1	0	1	1	3	10	30	10	5	10	0	60	115	0	1	0	1	0	1
0	1200	1	0	0	13	0	1	1	1	1	1	1	1	1	1	1	1	1	1	1	14	#NULL!	1	10	10	15	15	40	91	0	1	1	0	0	1
0	1000	0	1	1	63	1	0	0	0	0	0	0	0	0	0	0	0	0	0	0	1	0	45	10	10	40	40	2	147	1	0	0	1	0	1
0	800	1	1	1	62	1	0	0	0	0	0	0	0	0	0	0	0	0	0	0	1	0	45	20	10	0	20	40	135	0	1	0	1	0	1
0	1000	1	1	0	#NULL!	1	1	0	0	1	0	1	0	1	0	1	0	1	0	1	8	0	1	2	30	5	#NULL!	30	68	0	1	1	0	0	1
0	1000	1	0	0	69	1	1	1	1	1	1	1	1	1	0	0	1	0	1	1	12	4	10	5	30	0	5	30	80	0	1	1	0	0	1
0	600	1	#NULL!	0	63	0	1	1	1	0	1	1	1	1	1	1	1	1	1	1	13	0	0	10	10	0	10	10	40	0	1	1	0	0	1
0	700	0	#NULL!	1	52	1	0	0	0	0	0	0	0	0	0	0	1	0	0	1	3	0	0	10	15	0	15	10	50	1	0	0	1	0	1
0	1000	1	1	0	64	0	1	0	1	1	0	0	1	1	0	1	0	1	0	1	8	0	1	2	0	0	45	2	50	0	1	1	0	0	1
0	1500	1	0	0	69	0	1	1	1	0	0	1	0	0	1	1	1	0	0	1	8	2	40	15	10	15	10	1	91	0	1	1	0	0	1
0	1000	1	1	1	63	1	0	0	0	0	0	1	1	0	0	0	1	1	1	1	7	0	0	15	25	10	0	45	95	0	1	0	1	0	1
0	1000	1	1	1	66	1	0	0	1	0	0	0	1	0	1	1	1	0	0	1	7	0	0	15	10	10	10	10	55	0	1	0	1	0	1
0	480	1	1	1	58	1	1	0	0	0	0	1	0	0	0	0	0	0	1	1	5	#NULL!	#NULL!	#NULL!	#NULL!	#NULL!	#NULL!	#NULL!	0	0	1	0	1	0	1
0	1600	1	0	0	62	0	1	1	1	0	1	1	1	1	1	1	0	0	0	1	10	0	30	15	10	30	45	2	132	0	1	1	0	0	1
0	700	0	#NULL!	1	53	1	1	0	0	0	0	0	0	0	0	1	0	0	0	1	4	0	2	15	15	30	45	#NULL!	107	1	0	0	1	0	1
0	710	1	1	0	#NULL!	0	1	1	1	0	1	1	1	0	1	1	0	0	1	0	9	0	45	30	30	0	45	2	152	0	1	1	0	0	1
0	600	1	0	0	72	0	1	1	1	1	1	1	1	1	1	1	1	0	1	1	13	0	0	3	45	5	10	45	108	0	1	1	0	0	1
0	800	1	#NULL!	1	67	0	1	1	1	1	0	0	1	0	1	0	0	0	0	0	6	0	2	15	10	5	5	3	40	0	1	0	1	0	1
0	600	1	1	0	67	0	1	1	1	1	1	1	1	1	1	1	1	0	0	1	12	10	0	40	10	10	10	10	80	0	1	1	0	0	1
0	1600	1	1	1	66	0	0	0	0	0	0	0	0	0	0	0	0	0	0	0	0	45	45	40	40	15	40	1	181	0	1	0	1	0	1
0	#NULL!	1	1	0	63	0	1	1	1	1	1	1	1	0	1	1	1	0	1	1	12	0	2	10	20	10	10	10	62	0	1	1	0	0	1
0	1000	1	0	1	69	1	0	0	0	1	0	1	1	0	1	1	0	0	0	1	7	15	0	10	25	25	10	10	80	0	1	0	1	0	1
0	800	1	0	1	70	1	0	0	0	0	0	0	0	0	0	0	1	0	0	0	2	0	45	10	0	10	10	40	115	0	1	0	1	0	1
0	950	1	#NULL!	0	68	0	1	1	1	1	0	1	1	0	1	1	0	0	1	1	10	0	3	30	0	0	45	25	103	0	1	1	0	0	1
0	1000	0	1	1	62	1	0	0	0	0	0	0	0	0	0	0	1	0	0	1	3	0	0	40	10	10	10	10	80	1	0	0	1	0	1
0	700	1	0	1	72	1	0	0	0	0	0	0	0	0	0	0	0	0	0	1	2	0	0	30	15	0	30	45	120	0	1	0	1	0	1
0	1200	1	1	1	73	1	0	0	0	0	0	0	0	0	0	0	0	0	0	0	1	0	40	10	25	10	10	10	105	0	1	0	1	0	1
0	700	1	1	0	74	0	1	1	1	1	0	1	1	1	1	1	1	1	1	1	13	0	20	40	10	45	45	40	200	0	1	1	0	0	1
0	600	1	1	1	61	1	0	0	0	0	0	0	0	0	0	0	1	0	0	1	3	0	45	15	10	0	5	60	135	0	1	0	1	0	1
0	500	1	0	1	62	1	1	0	0	0	0	0	0	0	0	1	1	0	1	1	6	3	30	30	10	5	0	10	85	0	1	0	1	0	1
0	600	1	1	1	78	0	0	1	0	1	1	1	1	0	1	1	1	0	0	1	9	0	0	0	0	0	0	0	0	0	1	0	1	0	1
0	300	0	1	0	51	1	1	1	0	0	0	1	0	0	0	1	1	0	1	1	8	0	0	0	0	0	0	0	0	1	0	1	0	0	1
0	200	1	1	0	73	0	1	1	1	0	0	0	1	0	0	1	1	0	1	1	8	0	0	0	0	0	0	0	0	0	1	1	0	0	1
0	1500	1	1	0	63	1	0	0	0	0	0	0	0	0	0	0	0	0	1	1	3	0	25	10	10	10	10	10	75	0	1	1	0	0	1
0	500	0	1	1	67	0	0	0	1	1	1	0	0	1	1	1	0	0	0	1	7	0	0	0	0	0	0	0	0	1	0	0	1	0	1
0	1500	0	0	1	71	1	0	0	0	0	0	0	0	0	0	0	1	0	0	1	3	0	0	10	15	10	10	10	55	1	0	0	1	0	1
0	500	1	1	1	61	1	0	0	0	0	0	0	0	0	0	0	1	0	0	1	3	0	30	15	10	0	10	45	110	0	1	0	1	0	1
0	#NULL!	1	#NULL!	1	70	1	0	0	0	0	0	0	0	0	1	1	1	0	1	0	5	0	21	30	25	10	10	10	106	0	1	0	1	0	1
0	1000	1	#NULL!	0	#NULL!	0	1	1	1	1	0	1	1	1	1	0	1	0	1	1	11	0	45	10	10	10	10	10	95	0	1	1	0	0	1
0	1500	0	#NULL!	1	52	1	0	0	0	0	0	0	0	0	0	0	0	0	0	1	2	0	45	10	10	0	10	45	120	1	0	0	1	0	1
0	1700	1	0	1	#NULL!	1	0	0	0	1	0	0	1	0	0	0	0	0	0	0	3	0	1	10	10	15	10	10	56	0	1	0	1	0	1
0	600	1	1	1	62	1	0	0	0	0	0	0	0	0	1	1	1	0	1	1	6	0	2	0	10	0	45	40	97	0	1	0	1	0	1
0	800	1	#NULL!	0	71	0	1	1	1	0	1	1	1	1	1	1	1	0	1	1	12	10	0	10	10	10	10	10	50	0	1	1	0	0	1
0	1000	1	1	1	#NULL!	1	1	1	0	1	0	1	0	1	0	1	0	1	0	1	9	0	40	#NULL!	10	10	10	10	80	0	1	0	1	0	1
0	1000	1	1	0	76	0	1	1	1	0	1	1	1	1	1	1	1	1	1	1	13	10	45	10	30	10	20	0	115	0	1	1	0	0	1
0	800	1	0	0	74	0	1	1	1	1	0	1	1	1	1	1	1	0	1	1	12	0	45	10	10	10	10	10	95	0	1	1	0	0	1
0	1200	1	0	1	77	1	0	0	0	0	0	0	0	0	0	0	1	1	1	1	5	0	2	30	30	0	25	2	89	0	1	0	1	0	1
0	1200	1	0	0	72	0	1	1	1	0	1	1	1	0	1	1	1	0	1	1	11	0	3	10	15	10	10	10	58	0	1	1	0	0	1
0	700	1	1	1	68	1	0	0	0	0	0	0	0	0	0	0	0	0	1	1	3	10	0	10	10	10	10	10	50	0	1	0	1	0	1
0	400	1	0	1	59	1	1	0	1	0	0	0	1	0	1	1	1	0	1	1	9	0	45	15	5	0	25	45	135	0	1	0	1	0	1
0	1500	1	1	0	61	0	1	1	1	0	1	1	1	1	0	0	1	0	1	1	10	0	45	0	10	0	30	30	115	0	1	1	0	0	1
0	800	1	#NULL!	1	61	1	0	0	0	0	0	0	0	0	1	0	1	0	0	1	4	0	3	0	10	15	15	15	58	0	1	0	1	0	1
0	1000	1	#NULL!	1	#NULL!	1	0	0	0	0	0	0	0	0	0	0	0	0	1	1	3	10	3	15	10	0	25	30	83	0	1	0	1	0	1
0	#NULL!	1	#NULL!	1	#NULL!	1	0	0	0	0	0	0	0	0	0	0	1	0	1	1	4	0	45	10	10	15	25	10	115	0	1	0	1	0	1
0	1000	1	1	1	51	1	0	0	0	0	0	0	0	0	0	0	1	0	1	1	4	10	1	10	15	0	20	30	76	0	1	0	1	0	1
0	#NULL!	1	0	1	80	1	0	0	0	0	0	0	0	0	0	0	0	0	0	1	2	0	0	1	10	0	30	30	71	0	1	0	1	0	1
0	1500	1	1	1	63	1	1	0	0	0	0	0	0	0	1	1	0	0	1	1	6	10	0	25	10	5	10	40	90	0	1	0	1	0	1
0	500	1	#NULL!	1	61	2	1	0	0	0	0	0	1	0	0	0	0	0	1	1	6	0	45	10	30	10	20	45	160	0	1	0	1	0	1
0	800	1	0	0	#NULL!	0	1	1	1	1	1	1	1	1	1	1	0	0	1	1	12	0	45	10	0	10	10	10	85	0	1	1	0	0	1
0	500	0	1	1	54	1	0	1	0	0	0	0	0	0	0	0	0	1	0	0	3	0	0	0	0	0	0	10	10	1	0	0	1	0	1
0	#NULL!	0	1	1	#NULL!	1	0	0	0	0	0	0	0	0	0	0	1	0	1	1	4	10	3	10	10	25	10	10	68	1	0	0	1	0	1
0	600	0	1	1	58	1	0	0	0	0	0	0	0	0	0	0	0	0	0	0	1	0	20	10	15	10	5	10	70	1	0	0	1	0	1
0	800	0	1	1	#NULL!	1	1	1	0	1	0	1	1	0	0	0	0	1	1	0	8	0	0	0	0	0	0	0	0	1	0	0	1	0	1
0	900	1	0	1	65	1	1	1	1	0	0	0	1	0	0	0	1	1	1	0	8	10	45	40	30	25	10	30	180	0	1	0	1	0	1
0	600	1	0	1	73	1	0	0	0	0	1	1	0	0	0	0	1	0	1	1	6	0	0	10	10	20	10	40	90	0	1	0	1	0	1
0	1000	1	1	1	68	1	0	0	0	0	0	0	0	0	1	1	1	0	1	1	6	10	0	15	20	30	15	45	125	0	1	0	1	0	1
0	1600	1	0	0	79	0	1	1	1	0	1	1	1	1	1	1	1	0	1	1	12	0	0	0	0	25	10	45	80	0	1	1	0	0	1
0	1600	1	1	1	59	1	0	0	0	0	0	0	0	0	0	1	1	0	1	1	5	10	0	10	15	20	15	40	100	0	1	0	1	0	1
0	1500	0	1	1	53	1	1	0	0	0	0	0	1	0	0	0	1	0	1	1	6	10	25	20	10	5	0	45	105	1	0	0	1	0	1
0	1800	0	1	1	54	1	0	0	0	0	0	0	0	0	0	0	0	0	1	1	3	10	15	15	10	0	10	45	95	1	0	0	1	0	1
0	700	0	1	1	56	1	1	0	0	0	0	0	0	0	0	0	1	0	1	0	4	10	30	30	15	0	0	60	135	1	0	0	1	0	1
0	900	0	1	1	53	0	0	0	0	0	0	0	0	0	1	1	1	0	1	1	5	10	10	10	10	10	0	5	45	1	0	0	1	0	1
0	800	0	#NULL!	1	53	0	0	0	0	0	0	0	0	0	0	1	1	0	1	1	4	0	30	30	10	10	0	45	125	1	0	0	1	0	1
0	900	0	1	1	51	1	0	0	0	0	0	0	0	0	0	0	0	0	1	1	3	0	30	10	10	10	0	50	110	1	0	0	1	0	1
0	1600	0	1	1	50	1	0	0	0	0	0	0	0	0	0	0	1	0	1	1	4	0	10	10	10	10	0	45	85	1	0	0	1	0	1
0	900	0	1	1	54	1	0	0	0	0	0	0	0	0	0	0	1	0	1	1	4	5	10	10	10	5	5	5	45	1	0	0	1	0	1
0	700	0	0	1	52	1	0	0	0	0	0	0	1	0	1	1	1	0	1	1	7	30	30	2	30	20	10	2	94	1	0	0	1	0	1
0	600	0	1	1	55	1	1	0	0	0	0	0	1	0	1	1	1	0	1	1	8	30	0	1	10	0	0	1	12	1	0	0	1	0	1
0	700	0	1	1	54	1	1	0	0	0	0	0	0	0	0	0	0	0	0	1	3	10	0	2	20	10	0	2	34	1	0	0	1	0	1
0	#NULL!	1	1	1	51	1	0	0	0	0	0	0	0	0	0	0	0	0	1	1	3	0	30	30	45	0	0	30	135	0	1	0	1	0	1
0	600	0	1	1	53	1	0	0	0	0	0	0	0	0	0	0	1	1	1	1	5	10	30	2	40	30	0	1	103	1	0	0	1	0	1
0	4000	1	1	1	60	1	1	1	0	0	0	0	0	0	0	0	1	0	0	1	5	0	0	0	0	0	0	0	0	0	1	0	1	0	1
0	500	0	1	1	56	0	0	0	0	0	0	0	0	0	0	0	0	0	1	1	2	5	30	30	10	5	4	3	82	1	0	0	1	0	1
0	500	0	0	1	63	1	0	0	0	0	0	0	0	0	1	0	1	1	1	1	6	10	30	30	10	10	0	1	81	1	0	0	1	0	1
0	600	1	1	1	#NULL!	1	0	0	0	0	0	0	0	0	0	0	1	0	1	1	4	0	30	30	30	10	10	10	120	0	1	0	1	0	1
0	550	1	0	1	51	#NULL!	#NULL!	#NULL!	#NULL!	#NULL!	#NULL!	#NULL!	#NULL!	#NULL!	#NULL!	#NULL!	#NULL!	#NULL!	#NULL!	#NULL!	0	3	30	30	30	10	10	30	140	0	1	0	1	0	1
0	600	1	0	1	52	1	0	0	0	0	0	0	0	0	0	0	0	0	1	1	3	5	30	30	10	5	5	5	85	0	1	0	1	0	1
0	#NULL!	1	0	1	63	1	1	0	0	0	0	0	0	0	0	0	1	1	1	1	6	3	20	30	5	10	5	5	75	0	1	0	1	0	1
0	501	1	0	1	73	1	0	0	0	0	0	0	0	0	0	0	1	1	1	1	5	3	0	10	5	10	5	10	40	0	1	0	1	0	1
0	550	1	0	1	53	1	0	0	0	0	0	0	1	0	0	1	1	0	1	1	6	3	30	30	10	10	5	30	115	0	1	0	1	0	1
0	800	0	1	1	50	1	0	0	0	0	0	0	0	0	0	0	0	0	0	1	2	3	3	3	15	10	10	10	51	1	0	0	1	0	1
0	1500	0	#NULL!	1	52	1	1	0	0	0	0	0	0	0	0	0	1	0	1	1	5	3	30	10	5	2	3	5	55	1	0	0	1	0	1
0	900	1	1	1	53	1	0	0	0	0	0	0	0	0	0	0	1	0	0	1	3	20	30	10	10	10	5	5	70	0	1	0	1	0	1
0	1600	0	1	1	52	1	1	0	0	0	0	0	0	0	0	1	1	0	1	1	6	20	20	5	1	0	0	0	26	1	0	0	1	0	1
0	600	1	1	1	63	1	0	0	0	0	0	0	0	0	0	0	1	0	1	1	4	5	10	15	3	10	5	30	73	0	1	0	1	0	1
0	450	1	1	1	61	1	0	0	0	0	0	0	1	0	1	1	1	0	0	1	6	10	30	30	10	10	10	30	120	0	1	0	1	0	1
0	700	1	1	1	65	1	0	0	0	0	0	0	1	0	0	1	1	0	1	1	6	10	30	30	30	10	10	30	140	0	1	0	1	0	1
0	600	1	0	1	62	1	0	0	0	0	0	0	0	0	0	1	1	1	1	1	6	0	30	10	10	0	0	30	80	0	1	0	1	0	1
0	450	1	0	1	53	0	0	1	0	0	0	0	1	0	1	1	1	1	1	1	8	0	15	30	30	10	0	30	115	0	1	0	1	0	1
0	54	0	1	1	52	1	0	0	0	0	0	0	0	0	0	0	1	0	0	0	2	10	15	30	10	10	10	30	105	1	0	0	1	0	1
0	#NULL!	1	0	1	79	0	0	0	0	0	0	0	1	0	0	0	1	0	1	0	3	0	0	0	0	0	0	0	0	0	1	0	1	0	1
0	1600	0	1	1	53	1	0	0	0	0	0	0	0	0	0	1	1	0	0	0	3	0	10	10	15	10	10	10	65	1	0	0	1	0	1
0	550	1	1	1	51	0	0	0	0	0	0	0	0	0	0	1	0	0	0	1	2	0	30	15	10	0	0	60	115	0	1	0	1	0	1
0	900	1	1	1	51	0	0	0	0	0	0	0	0	0	0	0	1	0	1	1	3	10	30	10	5	10	0	60	115	0	1	0	1	0	1
0	1200	1	0	0	13	0	1	1	1	1	1	1	1	1	1	1	1	1	1	1	14	#NULL!	1	10	10	15	15	40	91	0	1	1	0	0	1
0	1000	0	1	1	63	1	0	0	0	0	0	0	0	0	0	0	0	0	0	0	1	0	45	10	10	40	40	2	147	1	0	0	1	0	1
0	800	1	1	1	62	1	0	0	0	0	0	0	0	0	0	0	0	0	0	0	1	0	45	20	10	0	20	40	135	0	1	0	1	0	1
0	1000	1	1	0	#NULL!	1	1	0	0	1	0	1	0	1	0	1	0	1	0	1	8	0	1	2	30	5	#NULL!	30	68	0	1	1	0	0	1
0	1000	1	0	0	69	1	1	1	1	1	1	1	1	1	0	0	1	0	1	1	12	4	10	5	30	0	5	30	80	0	1	1	0	0	1
0	600	1	#NULL!	0	63	0	1	1	1	0	1	1	1	1	1	1	1	1	1	1	13	0	0	10	10	0	10	10	40	0	1	1	0	0	1
0	700	0	#NULL!	1	52	1	0	0	0	0	0	0	0	0	0	0	1	0	0	1	3	0	0	10	15	0	15	10	50	1	0	0	1	0	1
0	1000	1	1	0	64	0	1	0	1	1	0	0	1	1	0	1	0	1	0	1	8	0	1	2	0	0	45	2	50	0	1	1	0	0	1
0	1500	1	0	0	69	0	1	1	1	0	0	1	0	0	1	1	1	0	0	1	8	2	40	15	10	15	10	1	91	0	1	1	0	0	1
0	1000	1	1	1	63	1	0	0	0	0	0	1	1	0	0	0	1	1	1	1	7	0	0	15	25	10	0	45	95	0	1	0	1	0	1
0	1000	1	1	1	66	1	0	0	1	0	0	0	1	0	1	1	1	0	0	1	7	0	0	15	10	10	10	10	55	0	1	0	1	0	1
0	480	1	1	1	58	1	1	0	0	0	0	1	0	0	0	0	0	0	1	1	5	#NULL!	#NULL!	#NULL!	#NULL!	#NULL!	#NULL!	#NULL!	0	0	1	0	1	0	1
0	1600	1	0	0	62	0	1	1	1	0	1	1	1	1	1	1	0	0	0	1	10	0	30	15	10	30	45	2	132	0	1	1	0	0	1
0	700	0	#NULL!	1	53	1	1	0	0	0	0	0	0	0	0	1	0	0	0	1	4	0	2	15	15	30	45	#NULL!	107	1	0	0	1	0	1
0	710	1	1	0	#NULL!	0	1	1	1	0	1	1	1	0	1	1	0	0	1	0	9	0	45	30	30	0	45	2	152	0	1	1	0	0	1
0	600	1	0	0	72	0	1	1	1	1	1	1	1	1	1	1	1	0	1	1	13	0	0	3	45	5	10	45	108	0	1	1	0	0	1
0	800	1	#NULL!	1	67	0	1	1	1	1	0	0	1	0	1	0	0	0	0	0	6	0	2	15	10	5	5	3	40	0	1	0	1	0	1
0	600	1	1	0	67	0	1	1	1	1	1	1	1	1	1	1	1	0	0	1	12	10	0	40	10	10	10	10	80	0	1	1	0	0	1
0	1600	1	1	1	66	0	0	0	0	0	0	0	0	0	0	0	0	0	0	0	0	45	45	40	40	15	40	1	181	0	1	0	1	0	1
0	#NULL!	1	1	0	63	0	1	1	1	1	1	1	1	0	1	1	1	0	1	1	12	0	2	10	20	10	10	10	62	0	1	1	0	0	1
0	1000	1	0	1	69	1	0	0	0	1	0	1	1	0	1	1	0	0	0	1	7	15	0	10	25	25	10	10	80	0	1	0	1	0	1
0	800	1	0	1	70	1	0	0	0	0	0	0	0	0	0	0	1	0	0	0	2	0	45	10	0	10	10	40	115	0	1	0	1	0	1
0	950	1	#NULL!	0	68	0	1	1	1	1	0	1	1	0	1	1	0	0	1	1	10	0	3	30	0	0	45	25	103	0	1	1	0	0	1
0	1000	0	1	1	62	1	0	0	0	0	0	0	0	0	0	0	1	0	0	1	3	0	0	40	10	10	10	10	80	1	0	0	1	0	1
0	700	1	0	1	72	1	0	0	0	0	0	0	0	0	0	0	0	0	0	1	2	0	0	30	15	0	30	45	120	0	1	0	1	0	1
0	1200	1	1	1	73	1	0	0	0	0	0	0	0	0	0	0	0	0	0	0	1	0	40	10	25	10	10	10	105	0	1	0	1	0	1
0	700	1	1	0	74	0	1	1	1	1	0	1	1	1	1	1	1	1	1	1	13	0	20	40	10	45	45	40	200	0	1	1	0	0	1
0	600	1	1	1	61	1	0	0	0	0	0	0	0	0	0	0	1	0	0	1	3	0	45	15	10	0	5	60	135	0	1	0	1	0	1
0	500	1	0	1	62	1	1	0	0	0	0	0	0	0	0	1	1	0	1	1	6	3	30	30	10	5	0	10	85	0	1	0	1	0	1
0	600	1	1	1	78	0	0	1	0	1	1	1	1	0	1	1	1	0	0	1	9	0	0	0	0	0	0	0	0	0	1	0	1	0	1
0	300	0	1	0	51	1	1	1	0	0	0	1	0	0	0	1	1	0	1	1	8	0	0	0	0	0	0	0	0	1	0	1	0	0	1
0	200	1	1	0	73	0	1	1	1	0	0	0	1	0	0	1	1	0	1	1	8	0	0	0	0	0	0	0	0	0	1	1	0	0	1
0	1500	1	1	0	63	1	0	0	0	0	0	0	0	0	0	0	0	0	1	1	3	0	25	10	10	10	10	10	75	0	1	1	0	0	1
0	500	0	1	1	67	0	0	0	1	1	1	0	0	1	1	1	0	0	0	1	7	0	0	0	0	0	0	0	0	1	0	0	1	0	1
0	1500	0	0	1	71	1	0	0	0	0	0	0	0	0	0	0	1	0	0	1	3	0	0	10	15	10	10	10	55	1	0	0	1	0	1
0	500	1	1	1	61	1	0	0	0	0	0	0	0	0	0	0	1	0	0	1	3	0	30	15	10	0	10	45	110	0	1	0	1	0	1
0	#NULL!	1	#NULL!	1	70	1	0	0	0	0	0	0	0	0	1	1	1	0	1	0	5	0	21	30	25	10	10	10	106	0	1	0	1	0	1
0	1000	1	#NULL!	0	#NULL!	0	1	1	1	1	0	1	1	1	1	0	1	0	1	1	11	0	45	10	10	10	10	10	95	0	1	1	0	0	1
0	1500	0	#NULL!	1	52	1	0	0	0	0	0	0	0	0	0	0	0	0	0	1	2	0	45	10	10	0	10	45	120	1	0	0	1	0	1
0	1700	1	0	1	#NULL!	1	0	0	0	1	0	0	1	0	0	0	0	0	0	0	3	0	1	10	10	15	10	10	56	0	1	0	1	0	1
0	600	1	1	1	62	1	0	0	0	0	0	0	0	0	1	1	1	0	1	1	6	0	2	0	10	0	45	40	97	0	1	0	1	0	1
0	800	1	#NULL!	0	71	0	1	1	1	0	1	1	1	1	1	1	1	0	1	1	12	10	0	10	10	10	10	10	50	0	1	1	0	0	1
0	1000	1	1	1	#NULL!	1	1	1	0	1	0	1	0	1	0	1	0	1	0	1	9	0	40	#NULL!	10	10	10	10	80	0	1	0	1	0	1
0	1000	1	1	0	76	0	1	1	1	0	1	1	1	1	1	1	1	1	1	1	13	10	45	10	30	10	20	0	115	0	1	1	0	0	1
0	800	1	0	0	74	0	1	1	1	1	0	1	1	1	1	1	1	0	1	1	12	0	45	10	10	10	10	10	95	0	1	1	0	0	1
0	1200	1	0	1	77	1	0	0	0	0	0	0	0	0	0	0	1	1	1	1	5	0	2	30	30	0	25	2	89	0	1	0	1	0	1
0	1200	1	0	0	72	0	1	1	1	0	1	1	1	0	1	1	1	0	1	1	11	0	3	10	15	10	10	10	58	0	1	1	0	0	1
0	700	1	1	1	68	1	0	0	0	0	0	0	0	0	0	0	0	0	1	1	3	10	0	10	10	10	10	10	50	0	1	0	1	0	1
0	400	1	0	1	59	1	1	0	1	0	0	0	1	0	1	1	1	0	1	1	9	0	45	15	5	0	25	45	135	0	1	0	1	0	1
0	1500	1	1	0	61	0	1	1	1	0	1	1	1	1	0	0	1	0	1	1	10	0	45	0	10	0	30	30	115	0	1	1	0	0	1
0	800	1	#NULL!	1	61	1	0	0	0	0	0	0	0	0	1	0	1	0	0	1	4	0	3	0	10	15	15	15	58	0	1	0	1	0	1
0	1000	1	#NULL!	1	#NULL!	1	0	0	0	0	0	0	0	0	0	0	0	0	1	1	3	10	3	15	10	0	25	30	83	0	1	0	1	0	1
0	#NULL!	1	#NULL!	1	#NULL!	1	0	0	0	0	0	0	0	0	0	0	1	0	1	1	4	0	45	10	10	15	25	10	115	0	1	0	1	0	1
0	1000	1	1	1	51	1	0	0	0	0	0	0	0	0	0	0	1	0	1	1	4	10	1	10	15	0	20	30	76	0	1	0	1	0	1
0	#NULL!	1	0	1	80	1	0	0	0	0	0	0	0	0	0	0	0	0	0	1	2	0	0	1	10	0	30	30	71	0	1	0	1	0	1
0	1500	1	1	1	63	1	1	0	0	0	0	0	0	0	1	1	0	0	1	1	6	10	0	25	10	5	10	40	90	0	1	0	1	0	1
0	500	1	#NULL!	1	61	2	1	0	0	0	0	0	1	0	0	0	0	0	1	1	6	0	45	10	30	10	20	45	160	0	1	0	1	0	1
0	800	1	0	0	#NULL!	0	1	1	1	1	1	1	1	1	1	1	0	0	1	1	12	0	45	10	0	10	10	10	85	0	1	1	0	0	1
0	500	0	1	1	54	1	0	1	0	0	0	0	0	0	0	0	0	1	0	0	3	0	0	0	0	0	0	10	10	1	0	0	1	0	1
0	#NULL!	0	1	1	#NULL!	1	0	0	0	0	0	0	0	0	0	0	1	0	1	1	4	10	3	10	10	25	10	10	68	1	0	0	1	0	1
0	600	0	1	1	58	1	0	0	0	0	0	0	0	0	0	0	0	0	0	0	1	0	20	10	15	10	5	10	70	1	0	0	1	0	1
0	800	0	1	1	#NULL!	1	1	1	0	1	0	1	1	0	0	0	0	1	1	0	8	0	0	0	0	0	0	0	0	1	0	0	1	0	1
0	900	1	0	1	65	1	1	1	1	0	0	0	1	0	0	0	1	1	1	0	8	10	45	40	30	25	10	30	180	0	1	0	1	0	1
0	600	1	0	1	73	1	0	0	0	0	1	1	0	0	0	0	1	0	1	1	6	0	0	10	10	20	10	40	90	0	1	0	1	0	1
0	1000	1	1	1	68	1	0	0	0	0	0	0	0	0	1	1	1	0	1	1	6	10	0	15	20	30	15	45	125	0	1	0	1	0	1
0	1600	1	0	0	79	0	1	1	1	0	1	1	1	1	1	1	1	0	1	1	12	0	0	0	0	25	10	45	80	0	1	1	0	0	1
0	1600	1	1	1	59	1	0	0	0	0	0	0	0	0	0	1	1	0	1	1	5	10	0	10	15	20	15	40	100	0	1	0	1	0	1
0	1500	0	1	1	53	1	1	0	0	0	0	0	1	0	0	0	1	0	1	1	6	10	25	20	10	5	0	45	105	1	0	0	1	0	1
0	1800	0	1	1	54	1	0	0	0	0	0	0	0	0	0	0	0	0	1	1	3	10	15	15	10	0	10	45	95	1	0	0	1	0	1
0	700	0	1	1	56	1	1	0	0	0	0	0	0	0	0	0	1	0	1	0	4	10	30	30	15	0	0	60	135	1	0	0	1	0	1
0	900	0	1	1	53	0	0	0	0	0	0	0	0	0	1	1	1	0	1	1	5	10	10	10	10	10	0	5	45	1	0	0	1	0	1
0	800	0	#NULL!	1	53	0	0	0	0	0	0	0	0	0	0	1	1	0	1	1	4	0	30	30	10	10	0	45	125	1	0	0	1	0	1
0	900	0	1	1	51	1	0	0	0	0	0	0	0	0	0	0	0	0	1	1	3	0	30	10	10	10	0	50	110	1	0	0	1	0	1
0	1600	0	1	1	50	1	0	0	0	0	0	0	0	0	0	0	1	0	1	1	4	0	10	10	10	10	0	45	85	1	0	0	1	0	1
0	900	0	1	1	54	1	0	0	0	0	0	0	0	0	0	0	1	0	1	1	4	5	10	10	10	5	5	5	45	1	0	0	1	0	1
0	700	0	0	1	52	1	0	0	0	0	0	0	1	0	1	1	1	0	1	1	7	30	30	2	30	20	10	2	94	1	0	0	1	0	1
0	600	0	1	1	55	1	1	0	0	0	0	0	1	0	1	1	1	0	1	1	8	30	0	1	10	0	0	1	12	1	0	0	1	0	1
0	700	0	1	1	54	1	1	0	0	0	0	0	0	0	0	0	0	0	0	1	3	10	0	2	20	10	0	2	34	1	0	0	1	0	1
0	#NULL!	1	1	1	51	1	0	0	0	0	0	0	0	0	0	0	0	0	1	1	3	0	30	30	45	0	0	30	135	0	1	0	1	0	1
0	600	0	1	1	53	1	0	0	0	0	0	0	0	0	0	0	1	1	1	1	5	10	30	2	40	30	0	1	103	1	0	0	1	0	1
0	4000	1	1	1	60	1	1	1	0	0	0	0	0	0	0	0	1	0	0	1	5	0	0	0	0	0	0	0	0	0	1	0	1	0	1
0	500	0	1	1	56	0	0	0	0	0	0	0	0	0	0	0	0	0	1	1	2	5	30	30	10	5	4	3	82	1	0	0	1	0	1
0	500	0	0	1	63	1	0	0	0	0	0	0	0	0	1	0	1	1	1	1	6	10	30	30	10	10	0	1	81	1	0	0	1	0	1
0	600	1	1	1	#NULL!	1	0	0	0	0	0	0	0	0	0	0	1	0	1	1	4	0	30	30	30	10	10	10	120	0	1	0	1	0	1
0	550	1	0	1	51	#NULL!	#NULL!	#NULL!	#NULL!	#NULL!	#NULL!	#NULL!	#NULL!	#NULL!	#NULL!	#NULL!	#NULL!	#NULL!	#NULL!	#NULL!	0	3	30	30	30	10	10	30	140	0	1	0	1	0	1
0	600	1	0	1	52	1	0	0	0	0	0	0	0	0	0	0	0	0	1	1	3	5	30	30	10	5	5	5	85	0	1	0	1	0	1
0	#NULL!	1	0	1	63	1	1	0	0	0	0	0	0	0	0	0	1	1	1	1	6	3	20	30	5	10	5	5	75	0	1	0	1	0	1
0	501	1	0	1	73	1	0	0	0	0	0	0	0	0	0	0	1	1	1	1	5	3	0	10	5	10	5	10	40	0	1	0	1	0	1
0	550	1	0	1	53	1	0	0	0	0	0	0	1	0	0	1	1	0	1	1	6	3	30	30	10	10	5	30	115	0	1	0	1	0	1
0	800	0	1	1	50	1	0	0	0	0	0	0	0	0	0	0	0	0	0	1	2	3	3	3	15	10	10	10	51	1	0	0	1	0	1
0	1500	0	#NULL!	1	52	1	1	0	0	0	0	0	0	0	0	0	1	0	1	1	5	3	30	10	5	2	3	5	55	1	0	0	1	0	1
0	900	1	1	1	53	1	0	0	0	0	0	0	0	0	0	0	1	0	0	1	3	20	30	10	10	10	5	5	70	0	1	0	1	0	1
0	1600	0	1	1	52	1	1	0	0	0	0	0	0	0	0	1	1	0	1	1	6	20	20	5	1	0	0	0	26	1	0	0	1	0	1
0	600	1	1	1	63	1	0	0	0	0	0	0	0	0	0	0	1	0	1	1	4	5	10	15	3	10	5	30	73	0	1	0	1	0	1
0	450	1	1	1	61	1	0	0	0	0	0	0	1	0	1	1	1	0	0	1	6	10	30	30	10	10	10	30	120	0	1	0	1	0	1
0	700	1	1	1	65	1	0	0	0	0	0	0	1	0	0	1	1	0	1	1	6	10	30	30	30	10	10	30	140	0	1	0	1	0	1
0	600	1	0	1	62	1	0	0	0	0	0	0	0	0	0	1	1	1	1	1	6	0	30	10	10	0	0	30	80	0	1	0	1	0	1
0	450	1	0	1	53	0	0	1	0	0	0	0	1	0	1	1	1	1	1	1	8	0	15	30	30	10	0	30	115	0	1	0	1	0	1
0	54	0	1	1	52	1	0	0	0	0	0	0	0	0	0	0	1	0	0	0	2	10	15	30	10	10	10	30	105	1	0	0	1	0	1
0	#NULL!	1	0	1	79	0	0	0	0	0	0	0	1	0	0	0	1	0	1	0	3	0	0	0	0	0	0	0	0	0	1	0	1	0	1
0	1600	0	1	1	53	1	0	0	0	0	0	0	0	0	0	1	1	0	0	0	3	0	10	10	15	10	10	10	65	1	0	0	1	0	1
0	550	1	1	1	51	0	0	0	0	0	0	0	0	0	0	1	0	0	0	1	2	0	30	15	10	0	0	60	115	0	1	0	1	0	1
0	900	1	1	1	51	0	0	0	0	0	0	0	0	0	0	0	1	0	1	1	3	10	30	10	5	10	0	60	115	0	1	0	1	0	1
0	1200	1	0	0	13	0	1	1	1	1	1	1	1	1	1	1	1	1	1	1	14	#NULL!	1	10	10	15	15	40	91	0	1	1	0	0	1
0	1000	0	1	1	63	1	0	0	0	0	0	0	0	0	0	0	0	0	0	0	1	0	45	10	10	40	40	2	147	1	0	0	1	0	1
0	800	1	1	1	62	1	0	0	0	0	0	0	0	0	0	0	0	0	0	0	1	0	45	20	10	0	20	40	135	0	1	0	1	0	1
0	1000	1	1	0	#NULL!	1	1	0	0	1	0	1	0	1	0	1	0	1	0	1	8	0	1	2	30	5	#NULL!	30	68	0	1	1	0	0	1
0	1000	1	0	0	69	1	1	1	1	1	1	1	1	1	0	0	1	0	1	1	12	4	10	5	30	0	5	30	80	0	1	1	0	0	1
0	600	1	#NULL!	0	63	0	1	1	1	0	1	1	1	1	1	1	1	1	1	1	13	0	0	10	10	0	10	10	40	0	1	1	0	0	1
0	700	0	#NULL!	1	52	1	0	0	0	0	0	0	0	0	0	0	1	0	0	1	3	0	0	10	15	0	15	10	50	1	0	0	1	0	1
0	1000	1	1	0	64	0	1	0	1	1	0	0	1	1	0	1	0	1	0	1	8	0	1	2	0	0	45	2	50	0	1	1	0	0	1
0	1500	1	0	0	69	0	1	1	1	0	0	1	0	0	1	1	1	0	0	1	8	2	40	15	10	15	10	1	91	0	1	1	0	0	1
0	1000	1	1	1	63	1	0	0	0	0	0	1	1	0	0	0	1	1	1	1	7	0	0	15	25	10	0	45	95	0	1	0	1	0	1
0	1000	1	1	1	66	1	0	0	1	0	0	0	1	0	1	1	1	0	0	1	7	0	0	15	10	10	10	10	55	0	1	0	1	0	1
0	480	1	1	1	58	1	1	0	0	0	0	1	0	0	0	0	0	0	1	1	5	#NULL!	#NULL!	#NULL!	#NULL!	#NULL!	#NULL!	#NULL!	0	0	1	0	1	0	1
0	1600	1	0	0	62	0	1	1	1	0	1	1	1	1	1	1	0	0	0	1	10	0	30	15	10	30	45	2	132	0	1	1	0	0	1
0	700	0	#NULL!	1	53	1	1	0	0	0	0	0	0	0	0	1	0	0	0	1	4	0	2	15	15	30	45	#NULL!	107	1	0	0	1	0	1
0	710	1	1	0	#NULL!	0	1	1	1	0	1	1	1	0	1	1	0	0	1	0	9	0	45	30	30	0	45	2	152	0	1	1	0	0	1
0	600	1	0	0	72	0	1	1	1	1	1	1	1	1	1	1	1	0	1	1	13	0	0	3	45	5	10	45	108	0	1	1	0	0	1
0	800	1	#NULL!	1	67	0	1	1	1	1	0	0	1	0	1	0	0	0	0	0	6	0	2	15	10	5	5	3	40	0	1	0	1	0	1
0	600	1	1	0	67	0	1	1	1	1	1	1	1	1	1	1	1	0	0	1	12	10	0	40	10	10	10	10	80	0	1	1	0	0	1
0	1600	1	1	1	66	0	0	0	0	0	0	0	0	0	0	0	0	0	0	0	0	45	45	40	40	15	40	1	181	0	1	0	1	0	1
0	#NULL!	1	1	0	63	0	1	1	1	1	1	1	1	0	1	1	1	0	1	1	12	0	2	10	20	10	10	10	62	0	1	1	0	0	1
0	1000	1	0	1	69	1	0	0	0	1	0	1	1	0	1	1	0	0	0	1	7	15	0	10	25	25	10	10	80	0	1	0	1	0	1
0	800	1	0	1	70	1	0	0	0	0	0	0	0	0	0	0	1	0	0	0	2	0	45	10	0	10	10	40	115	0	1	0	1	0	1
0	950	1	#NULL!	0	68	0	1	1	1	1	0	1	1	0	1	1	0	0	1	1	10	0	3	30	0	0	45	25	103	0	1	1	0	0	1
0	1000	0	1	1	62	1	0	0	0	0	0	0	0	0	0	0	1	0	0	1	3	0	0	40	10	10	10	10	80	1	0	0	1	0	1
0	700	1	0	1	72	1	0	0	0	0	0	0	0	0	0	0	0	0	0	1	2	0	0	30	15	0	30	45	120	0	1	0	1	0	1
0	1200	1	1	1	73	1	0	0	0	0	0	0	0	0	0	0	0	0	0	0	1	0	40	10	25	10	10	10	105	0	1	0	1	0	1
0	700	1	1	0	74	0	1	1	1	1	0	1	1	1	1	1	1	1	1	1	13	0	20	40	10	45	45	40	200	0	1	1	0	0	1
0	600	1	1	1	61	1	0	0	0	0	0	0	0	0	0	0	1	0	0	1	3	0	45	15	10	0	5	60	135	0	1	0	1	0	1
0	500	1	0	1	62	1	1	0	0	0	0	0	0	0	0	1	1	0	1	1	6	3	30	30	10	5	0	10	85	0	1	0	1	0	1
0	600	1	1	1	78	0	0	1	0	1	1	1	1	0	1	1	1	0	0	1	9	0	0	0	0	0	0	0	0	0	1	0	1	0	1
0	300	0	1	0	51	1	1	1	0	0	0	1	0	0	0	1	1	0	1	1	8	0	0	0	0	0	0	0	0	1	0	1	0	0	1
0	200	1	1	0	73	0	1	1	1	0	0	0	1	0	0	1	1	0	1	1	8	0	0	0	0	0	0	0	0	0	1	1	0	0	1
0	1500	1	1	0	63	1	0	0	0	0	0	0	0	0	0	0	0	0	1	1	3	0	25	10	10	10	10	10	75	0	1	1	0	0	1
0	500	0	1	1	67	0	0	0	1	1	1	0	0	1	1	1	0	0	0	1	7	0	0	0	0	0	0	0	0	1	0	0	1	0	1
0	1500	0	0	1	71	1	0	0	0	0	0	0	0	0	0	0	1	0	0	1	3	0	0	10	15	10	10	10	55	1	0	0	1	0	1
0	500	1	1	1	61	1	0	0	0	0	0	0	0	0	0	0	1	0	0	1	3	0	30	15	10	0	10	45	110	0	1	0	1	0	1
0	#NULL!	1	#NULL!	1	70	1	0	0	0	0	0	0	0	0	1	1	1	0	1	0	5	0	21	30	25	10	10	10	106	0	1	0	1	0	1
0	1000	1	#NULL!	0	#NULL!	0	1	1	1	1	0	1	1	1	1	0	1	0	1	1	11	0	45	10	10	10	10	10	95	0	1	1	0	0	1
0	1500	0	#NULL!	1	52	1	0	0	0	0	0	0	0	0	0	0	0	0	0	1	2	0	45	10	10	0	10	45	120	1	0	0	1	0	1
0	1700	1	0	1	#NULL!	1	0	0	0	1	0	0	1	0	0	0	0	0	0	0	3	0	1	10	10	15	10	10	56	0	1	0	1	0	1
0	600	1	1	1	62	1	0	0	0	0	0	0	0	0	1	1	1	0	1	1	6	0	2	0	10	0	45	40	97	0	1	0	1	0	1
0	800	1	#NULL!	0	71	0	1	1	1	0	1	1	1	1	1	1	1	0	1	1	12	10	0	10	10	10	10	10	50	0	1	1	0	0	1
0	1000	1	1	1	#NULL!	1	1	1	0	1	0	1	0	1	0	1	0	1	0	1	9	0	40	#NULL!	10	10	10	10	80	0	1	0	1	0	1
0	1000	1	1	0	76	0	1	1	1	0	1	1	1	1	1	1	1	1	1	1	13	10	45	10	30	10	20	0	115	0	1	1	0	0	1
0	800	1	0	0	74	0	1	1	1	1	0	1	1	1	1	1	1	0	1	1	12	0	45	10	10	10	10	10	95	0	1	1	0	0	1
0	1200	1	0	1	77	1	0	0	0	0	0	0	0	0	0	0	1	1	1	1	5	0	2	30	30	0	25	2	89	0	1	0	1	0	1
0	1200	1	0	0	72	0	1	1	1	0	1	1	1	0	1	1	1	0	1	1	11	0	3	10	15	10	10	10	58	0	1	1	0	0	1
0	700	1	1	1	68	1	0	0	0	0	0	0	0	0	0	0	0	0	1	1	3	10	0	10	10	10	10	10	50	0	1	0	1	0	1
0	400	1	0	1	59	1	1	0	1	0	0	0	1	0	1	1	1	0	1	1	9	0	45	15	5	0	25	45	135	0	1	0	1	0	1
0	1500	1	1	0	61	0	1	1	1	0	1	1	1	1	0	0	1	0	1	1	10	0	45	0	10	0	30	30	115	0	1	1	0	0	1
0	800	1	#NULL!	1	61	1	0	0	0	0	0	0	0	0	1	0	1	0	0	1	4	0	3	0	10	15	15	15	58	0	1	0	1	0	1
0	1000	1	#NULL!	1	#NULL!	1	0	0	0	0	0	0	0	0	0	0	0	0	1	1	3	10	3	15	10	0	25	30	83	0	1	0	1	0	1
0	#NULL!	1	#NULL!	1	#NULL!	1	0	0	0	0	0	0	0	0	0	0	1	0	1	1	4	0	45	10	10	15	25	10	115	0	1	0	1	0	1
0	1000	1	1	1	51	1	0	0	0	0	0	0	0	0	0	0	1	0	1	1	4	10	1	10	15	0	20	30	76	0	1	0	1	0	1
0	#NULL!	1	0	1	80	1	0	0	0	0	0	0	0	0	0	0	0	0	0	1	2	0	0	1	10	0	30	30	71	0	1	0	1	0	1
0	1500	1	1	1	63	1	1	0	0	0	0	0	0	0	1	1	0	0	1	1	6	10	0	25	10	5	10	40	90	0	1	0	1	0	1
0	500	1	#NULL!	1	61	2	1	0	0	0	0	0	1	0	0	0	0	0	1	1	6	0	45	10	30	10	20	45	160	0	1	0	1	0	1
0	800	1	0	0	#NULL!	0	1	1	1	1	1	1	1	1	1	1	0	0	1	1	12	0	45	10	0	10	10	10	85	0	1	1	0	0	1
0	500	0	1	1	54	1	0	1	0	0	0	0	0	0	0	0	0	1	0	0	3	0	0	0	0	0	0	10	10	1	0	0	1	0	1
0	#NULL!	0	1	1	#NULL!	1	0	0	0	0	0	0	0	0	0	0	1	0	1	1	4	10	3	10	10	25	10	10	68	1	0	0	1	0	1
0	600	0	1	1	58	1	0	0	0	0	0	0	0	0	0	0	0	0	0	0	1	0	20	10	15	10	5	10	70	1	0	0	1	0	1
0	800	0	1	1	#NULL!	1	1	1	0	1	0	1	1	0	0	0	0	1	1	0	8	0	0	0	0	0	0	0	0	1	0	0	1	0	1
0	900	1	0	1	65	1	1	1	1	0	0	0	1	0	0	0	1	1	1	0	8	10	45	40	30	25	10	30	180	0	1	0	1	0	1
0	600	1	0	1	73	1	0	0	0	0	1	1	0	0	0	0	1	0	1	1	6	0	0	10	10	20	10	40	90	0	1	0	1	0	1
0	1000	1	1	1	68	1	0	0	0	0	0	0	0	0	1	1	1	0	1	1	6	10	0	15	20	30	15	45	125	0	1	0	1	0	1
0	1600	1	0	0	79	0	1	1	1	0	1	1	1	1	1	1	1	0	1	1	12	0	0	0	0	25	10	45	80	0	1	1	0	0	1
0	1600	1	1	1	59	1	0	0	0	0	0	0	0	0	0	1	1	0	1	1	5	10	0	10	15	20	15	40	100	0	1	0	1	0	1
0	1500	0	1	1	53	1	1	0	0	0	0	0	1	0	0	0	1	0	1	1	6	10	25	20	10	5	0	45	105	1	0	0	1	0	1
0	1800	0	1	1	54	1	0	0	0	0	0	0	0	0	0	0	0	0	1	1	3	10	15	15	10	0	10	45	95	1	0	0	1	0	1
0	700	0	1	1	56	1	1	0	0	0	0	0	0	0	0	0	1	0	1	0	4	10	30	30	15	0	0	60	135	1	0	0	1	0	1
0	900	0	1	1	53	0	0	0	0	0	0	0	0	0	1	1	1	0	1	1	5	10	10	10	10	10	0	5	45	1	0	0	1	0	1
0	800	0	#NULL!	1	53	0	0	0	0	0	0	0	0	0	0	1	1	0	1	1	4	0	30	30	10	10	0	45	125	1	0	0	1	0	1
0	900	0	1	1	51	1	0	0	0	0	0	0	0	0	0	0	0	0	1	1	3	0	30	10	10	10	0	50	110	1	0	0	1	0	1
0	1600	0	1	1	50	1	0	0	0	0	0	0	0	0	0	0	1	0	1	1	4	0	10	10	10	10	0	45	85	1	0	0	1	0	1
0	900	0	1	1	54	1	0	0	0	0	0	0	0	0	0	0	1	0	1	1	4	5	10	10	10	5	5	5	45	1	0	0	1	0	1
0	700	0	0	1	52	1	0	0	0	0	0	0	1	0	1	1	1	0	1	1	7	30	30	2	30	20	10	2	94	1	0	0	1	0	1
0	600	0	1	1	55	1	1	0	0	0	0	0	1	0	1	1	1	0	1	1	8	30	0	1	10	0	0	1	12	1	0	0	1	0	1
0	700	0	1	1	54	1	1	0	0	0	0	0	0	0	0	0	0	0	0	1	3	10	0	2	20	10	0	2	34	1	0	0	1	0	1
0	#NULL!	1	1	1	51	1	0	0	0	0	0	0	0	0	0	0	0	0	1	1	3	0	30	30	45	0	0	30	135	0	1	0	1	0	1
0	600	0	1	1	53	1	0	0	0	0	0	0	0	0	0	0	1	1	1	1	5	10	30	2	40	30	0	1	103	1	0	0	1	0	1
0	4000	1	1	1	60	1	1	1	0	0	0	0	0	0	0	0	1	0	0	1	5	0	0	0	0	0	0	0	0	0	1	0	1	0	1
0	500	0	1	1	56	0	0	0	0	0	0	0	0	0	0	0	0	0	1	1	2	5	30	30	10	5	4	3	82	1	0	0	1	0	1
0	500	0	0	1	63	1	0	0	0	0	0	0	0	0	1	0	1	1	1	1	6	10	30	30	10	10	0	1	81	1	0	0	1	0	1
0	600	1	1	1	#NULL!	1	0	0	0	0	0	0	0	0	0	0	1	0	1	1	4	0	30	30	30	10	10	10	120	0	1	0	1	0	1
0	550	1	0	1	51	#NULL!	#NULL!	#NULL!	#NULL!	#NULL!	#NULL!	#NULL!	#NULL!	#NULL!	#NULL!	#NULL!	#NULL!	#NULL!	#NULL!	#NULL!	0	3	30	30	30	10	10	30	140	0	1	0	1	0	1
0	600	1	0	1	52	1	0	0	0	0	0	0	0	0	0	0	0	0	1	1	3	5	30	30	10	5	5	5	85	0	1	0	1	0	1
0	#NULL!	1	0	1	63	1	1	0	0	0	0	0	0	0	0	0	1	1	1	1	6	3	20	30	5	10	5	5	75	0	1	0	1	0	1
0	501	1	0	1	73	1	0	0	0	0	0	0	0	0	0	0	1	1	1	1	5	3	0	10	5	10	5	10	40	0	1	0	1	0	1
0	550	1	0	1	53	1	0	0	0	0	0	0	1	0	0	1	1	0	1	1	6	3	30	30	10	10	5	30	115	0	1	0	1	0	1
0	800	0	1	1	50	1	0	0	0	0	0	0	0	0	0	0	0	0	0	1	2	3	3	3	15	10	10	10	51	1	0	0	1	0	1
0	1500	0	#NULL!	1	52	1	1	0	0	0	0	0	0	0	0	0	1	0	1	1	5	3	30	10	5	2	3	5	55	1	0	0	1	0	1
0	900	1	1	1	53	1	0	0	0	0	0	0	0	0	0	0	1	0	0	1	3	20	30	10	10	10	5	5	70	0	1	0	1	0	1
0	1600	0	1	1	52	1	1	0	0	0	0	0	0	0	0	1	1	0	1	1	6	20	20	5	1	0	0	0	26	1	0	0	1	0	1
0	600	1	1	1	63	1	0	0	0	0	0	0	0	0	0	0	1	0	1	1	4	5	10	15	3	10	5	30	73	0	1	0	1	0	1
0	450	1	1	1	61	1	0	0	0	0	0	0	1	0	1	1	1	0	0	1	6	10	30	30	10	10	10	30	120	0	1	0	1	0	1
0	700	1	1	1	65	1	0	0	0	0	0	0	1	0	0	1	1	0	1	1	6	10	30	30	30	10	10	30	140	0	1	0	1	0	1
0	600	1	0	1	62	1	0	0	0	0	0	0	0	0	0	1	1	1	1	1	6	0	30	10	10	0	0	30	80	0	1	0	1	0	1
0	450	1	0	1	53	0	0	1	0	0	0	0	1	0	1	1	1	1	1	1	8	0	15	30	30	10	0	30	115	0	1	0	1	0	1
0	54	0	1	1	52	1	0	0	0	0	0	0	0	0	0	0	1	0	0	0	2	10	15	30	10	10	10	30	105	1	0	0	1	0	1
0	#NULL!	1	0	1	79	0	0	0	0	0	0	0	1	0	0	0	1	0	1	0	3	0	0	0	0	0	0	0	0	0	1	0	1	0	1
0	1600	0	1	1	53	1	0	0	0	0	0	0	0	0	0	1	1	0	0	0	3	0	10	10	15	10	10	10	65	1	0	0	1	0	1
0	550	1	1	1	51	0	0	0	0	0	0	0	0	0	0	1	0	0	0	1	2	0	30	15	10	0	0	60	115	0	1	0	1	0	1
0	900	1	1	1	51	0	0	0	0	0	0	0	0	0	0	0	1	0	1	1	3	10	30	10	5	10	0	60	115	0	1	0	1	0	1
0	1200	1	0	0	13	0	1	1	1	1	1	1	1	1	1	1	1	1	1	1	14	#NULL!	1	10	10	15	15	40	91	0	1	1	0	0	1
0	1000	0	1	1	63	1	0	0	0	0	0	0	0	0	0	0	0	0	0	0	1	0	45	10	10	40	40	2	147	1	0	0	1	0	1
0	800	1	1	1	62	1	0	0	0	0	0	0	0	0	0	0	0	0	0	0	1	0	45	20	10	0	20	40	135	0	1	0	1	0	1
0	1000	1	1	0	#NULL!	1	1	0	0	1	0	1	0	1	0	1	0	1	0	1	8	0	1	2	30	5	#NULL!	30	68	0	1	1	0	0	1
0	1000	1	0	0	69	1	1	1	1	1	1	1	1	1	0	0	1	0	1	1	12	4	10	5	30	0	5	30	80	0	1	1	0	0	1
0	600	1	#NULL!	0	63	0	1	1	1	0	1	1	1	1	1	1	1	1	1	1	13	0	0	10	10	0	10	10	40	0	1	1	0	0	1
0	700	0	#NULL!	1	52	1	0	0	0	0	0	0	0	0	0	0	1	0	0	1	3	0	0	10	15	0	15	10	50	1	0	0	1	0	1
0	1000	1	1	0	64	0	1	0	1	1	0	0	1	1	0	1	0	1	0	1	8	0	1	2	0	0	45	2	50	0	1	1	0	0	1
0	1500	1	0	0	69	0	1	1	1	0	0	1	0	0	1	1	1	0	0	1	8	2	40	15	10	15	10	1	91	0	1	1	0	0	1
0	1000	1	1	1	63	1	0	0	0	0	0	1	1	0	0	0	1	1	1	1	7	0	0	15	25	10	0	45	95	0	1	0	1	0	1
0	1000	1	1	1	66	1	0	0	1	0	0	0	1	0	1	1	1	0	0	1	7	0	0	15	10	10	10	10	55	0	1	0	1	0	1
0	480	1	1	1	58	1	1	0	0	0	0	1	0	0	0	0	0	0	1	1	5	#NULL!	#NULL!	#NULL!	#NULL!	#NULL!	#NULL!	#NULL!	0	0	1	0	1	0	1
0	1600	1	0	0	62	0	1	1	1	0	1	1	1	1	1	1	0	0	0	1	10	0	30	15	10	30	45	2	132	0	1	1	0	0	1
0	700	0	#NULL!	1	53	1	1	0	0	0	0	0	0	0	0	1	0	0	0	1	4	0	2	15	15	30	45	#NULL!	107	1	0	0	1	0	1
0	710	1	1	0	#NULL!	0	1	1	1	0	1	1	1	0	1	1	0	0	1	0	9	0	45	30	30	0	45	2	152	0	1	1	0	0	1
0	600	1	0	0	72	0	1	1	1	1	1	1	1	1	1	1	1	0	1	1	13	0	0	3	45	5	10	45	108	0	1	1	0	0	1
0	800	1	#NULL!	1	67	0	1	1	1	1	0	0	1	0	1	0	0	0	0	0	6	0	2	15	10	5	5	3	40	0	1	0	1	0	1
0	600	1	1	0	67	0	1	1	1	1	1	1	1	1	1	1	1	0	0	1	12	10	0	40	10	10	10	10	80	0	1	1	0	0	1
0	1600	1	1	1	66	0	0	0	0	0	0	0	0	0	0	0	0	0	0	0	0	45	45	40	40	15	40	1	181	0	1	0	1	0	1
0	#NULL!	1	1	0	63	0	1	1	1	1	1	1	1	0	1	1	1	0	1	1	12	0	2	10	20	10	10	10	62	0	1	1	0	0	1
0	1000	1	0	1	69	1	0	0	0	1	0	1	1	0	1	1	0	0	0	1	7	15	0	10	25	25	10	10	80	0	1	0	1	0	1
0	800	1	0	1	70	1	0	0	0	0	0	0	0	0	0	0	1	0	0	0	2	0	45	10	0	10	10	40	115	0	1	0	1	0	1
0	950	1	#NULL!	0	68	0	1	1	1	1	0	1	1	0	1	1	0	0	1	1	10	0	3	30	0	0	45	25	103	0	1	1	0	0	1
0	1000	0	1	1	62	1	0	0	0	0	0	0	0	0	0	0	1	0	0	1	3	0	0	40	10	10	10	10	80	1	0	0	1	0	1
0	700	1	0	1	72	1	0	0	0	0	0	0	0	0	0	0	0	0	0	1	2	0	0	30	15	0	30	45	120	0	1	0	1	0	1
0	1200	1	1	1	73	1	0	0	0	0	0	0	0	0	0	0	0	0	0	0	1	0	40	10	25	10	10	10	105	0	1	0	1	0	1
0	700	1	1	0	74	0	1	1	1	1	0	1	1	1	1	1	1	1	1	1	13	0	20	40	10	45	45	40	200	0	1	1	0	0	1
0	600	1	1	1	61	1	0	0	0	0	0	0	0	0	0	0	1	0	0	1	3	0	45	15	10	0	5	60	135	0	1	0	1	0	1
0	500	1	0	1	62	1	1	0	0	0	0	0	0	0	0	1	1	0	1	1	6	3	30	30	10	5	0	10	85	0	1	0	1	0	1
0	600	1	1	1	78	0	0	1	0	1	1	1	1	0	1	1	1	0	0	1	9	0	0	0	0	0	0	0	0	0	1	0	1	0	1
0	300	0	1	0	51	1	1	1	0	0	0	1	0	0	0	1	1	0	1	1	8	0	0	0	0	0	0	0	0	1	0	1	0	0	1
0	200	1	1	0	73	0	1	1	1	0	0	0	1	0	0	1	1	0	1	1	8	0	0	0	0	0	0	0	0	0	1	1	0	0	1
0	1500	1	1	0	63	1	0	0	0	0	0	0	0	0	0	0	0	0	1	1	3	0	25	10	10	10	10	10	75	0	1	1	0	0	1
0	500	0	1	1	67	0	0	0	1	1	1	0	0	1	1	1	0	0	0	1	7	0	0	0	0	0	0	0	0	1	0	0	1	0	1
0	1500	0	0	1	71	1	0	0	0	0	0	0	0	0	0	0	1	0	0	1	3	0	0	10	15	10	10	10	55	1	0	0	1	0	1
0	500	1	1	1	61	1	0	0	0	0	0	0	0	0	0	0	1	0	0	1	3	0	30	15	10	0	10	45	110	0	1	0	1	0	1
1	500	0	1	1	51	1	0	0	0	0	0	0	1	0	0	1	0	0	1	1	5	3	45	30	20	5	0	45	145	1	0	0	1	1	0
1	500	1	1	1	52	1	1	0	0	0	0	0	1	0	1	1	1	0	1	1	8	3	1	30	30	0	0	1	62	0	1	0	1	1	0
1	400	0	0	1	51	1	0	0	0	0	0	0	1	0	0	0	1	0	0	1	4	5	30	30	30	10	10	30	140	1	0	0	1	1	0
1	900	1	1	1	53	1	0	0	0	0	0	0	0	0	0	0	1	0	1	1	4	10	30	30	30	10	10	10	120	0	1	0	1	1	0
1	800	0	1	1	62	1	0	0	0	0	0	0	0	0	0	0	0	0	0	1	2	30	30	10	10	10	10	10	80	1	0	0	1	1	0
1	#NULL!	1	0	1	83	1	1	0	0	0	0	0	0	0	0	0	1	0	0	1	4	0	0	0	0	0	0	0	0	0	1	0	1	1	0
1	1700	0	1	1	51	1	0	0	0	0	0	0	0	0	0	0	1	0	0	1	3	10	30	30	10	15	15	30	130	1	0	0	1	1	0
1	#NULL!	1	0	1	82	0	0	0	0	0	0	0	1	0	1	1	1	0	1	1	6	0	0	0	0	0	0	0	0	0	1	0	1	1	0
1	#NULL!	0	1	1	74	1	0	0	0	0	0	0	0	0	0	0	1	0	0	1	3	0	10	10	10	#NULL!	15	30	75	1	0	0	1	1	0
1	1400	0	1	1	52	0	0	0	0	0	0	0	0	0	0	0	0	0	1	1	2	10	30	30	10	10	10	10	100	1	0	0	1	1	0
1	500	0	1	1	62	0	0	0	0	0	0	0	0	0	0	0	0	0	1	1	2	0	30	30	10	10	30	45	155	1	0	0	1	1	0
1	450	0	1	1	53	0	0	0	0	0	0	0	0	0	0	0	1	0	1	1	3	0	30	30	10	10	10	45	135	1	0	0	1	1	0
1	#NULL!	0	0	1	58	0	0	0	0	0	0	0	0	0	0	0	0	0	0	0	0	0	25	30	15	5	5	5	85	1	0	0	1	1	0
1	2500	1	#NULL!	1	62	1	1	1	1	0	0	0	0	0	0	0	0	0	0	0	4	0	20	40	30	10	10	10	120	0	1	0	1	1	0
1	900	1	0	0	65	0	1	1	1	1	0	0	1	0	0	1	0	1	1	1	9	0	45	1	3	10	10	40	109	0	1	1	0	1	0
1	700	1	0	0	#NULL!	0	1	1	1	1	1	1	1	1	1	1	1	1	1	1	14	0	10	10	10	10	10	10	60	0	1	1	0	1	0
1	500	1	0	0	69	0	1	1	1	0	0	0	1	0	0	1	0	1	1	1	8	0	2	0	20	15	5	45	87	0	1	1	0	1	0
1	100	1	1	0	#NULL!	0	1	1	1	1	0	1	1	0	0	1	1	0	1	1	10	0	30	10	10	10	10	10	80	0	1	1	0	1	0
1	400	1	1	0	71	1	1	1	1	0	0	1	1	0	1	1	1	0	1	1	11	10	30	10	10	25	30	1	106	0	1	1	0	1	0
1	1500	1	1	1	72	1	0	1	1	1	0	1	1	0	1	0	1	1	1	1	11	0	1	10	2	0	10	1	24	0	1	0	1	1	0
1	1200	1	0	1	73	1	0	0	0	0	0	0	0	0	0	0	1	0	1	1	4	0	45	15	10	0	40	25	135	0	1	0	1	1	0
1	1800	0	1	1	69	1	0	0	0	0	0	0	0	0	0	0	0	0	1	1	3	0	45	10	10	10	10	45	130	1	0	0	1	1	0
1	800	1	#NULL!	1	71	0	1	1	1	1	1	1	1	1	1	1	1	1	1	1	14	40	20	0	40	10	10	10	90	0	1	0	1	1	0
1	1000	1	1	1	63	1	0	1	1	1	0	0	1	0	1	1	1	0	1	1	10	0	0	10	4	10	15	2	41	0	1	0	1	1	0
1	800	1	0	0	60	0	0	1	0	1	0	1	0	1	0	1	1	0	1	0	7	2	20	0	10	20	0	0	50	0	1	1	0	1	0
1	600	1	0	0	72	0	1	1	1	0	1	1	1	0	1	1	0	0	1	0	9	0	40	10	15	10	10	10	95	0	1	1	0	1	0
1	700	1	0	1	#NULL!	1	1	0	0	0	0	0	0	0	0	0	0	0	0	0	2	30	1	#NULL!	0	5	0	2	8	0	1	0	1	1	0
1	1600	1	#NULL!	1	58	1	1	0	0	0	0	0	0	0	0	0	0	0	0	0	2	0	45	0	0	0	0	45	90	0	1	0	1	1	0
1	400	1	0	0	78	0	1	1	1	1	1	1	1	1	1	1	1	0	1	1	13	10	0	15	10	5	5	40	75	0	1	1	0	1	0
1	1500	1	0	1	68	1	0	0	0	0	0	0	0	0	0	1	0	0	0	0	2	0	30	45	40	30	30	15	190	0	1	0	1	1	0
1	1600	0	0	1	65	1	1	1	1	1	1	1	1	1	1	1	0	1	1	1	14	0	45	0	0	10	10	10	75	1	0	0	1	1	0
1	1500	1	0	0	#NULL!	0	1	1	1	0	1	1	1	0	1	1	1	0	1	1	11	0	0	0	40	0	0	2	42	0	1	1	0	1	0
1	1000	1	#NULL!	1	53	1	1	0	0	0	0	0	0	0	1	1	0	0	0	1	5	0	2	15	15	10	15	3	60	0	1	0	1	1	0
1	700	1	1	0	#NULL!	0	1	1	1	1	0	1	1	1	1	1	1	0	1	1	12	0	45	10	10	45	10	10	130	0	1	1	0	1	0
1	1000	1	1	0	69	0	1	1	1	1	0	1	1	1	1	1	1	1	1	1	13	0	45	10	10	10	30	40	145	0	1	1	0	1	0
1	1200	0	1	0	68	0	1	1	1	1	0	1	1	1	0	1	1	0	1	1	11	10	0	40	0	10	10	40	100	1	0	1	0	1	0
1	1600	0	0	1	74	1	0	0	0	0	0	0	0	0	0	0	1	0	1	1	4	5	2	10	10	0	45	45	112	1	0	0	1	1	0
1	500	1	1	1	66	1	0	0	0	0	0	0	0	0	0	0	0	0	1	1	3	0	45	10	10	10	10	10	95	0	1	0	1	1	0
1	500	1	#NULL!	1	#NULL!	1	1	1	1	1	1	1	1	1	1	1	0	1	1	1	14	0	9	15	10	10	10	10	64	0	1	0	1	1	0
1	950	1	1	0	68	0	1	1	1	1	1	0	1	0	1	1	1	0	1	1	11	0	45	10	10	15	10	10	100	0	1	1	0	1	0
1	800	1	0	1	67	1	0	0	0	0	0	0	0	0	0	0	0	0	0	1	2	0	45	10	15	10	10	10	100	0	1	0	1	1	0
1	500	0	1	1	52	1	0	0	0	0	0	0	0	0	0	0	1	1	0	1	4	10	45	25	15	10	10	45	150	1	0	0	1	1	0
1	500	1	1	1	62	1	0	0	0	0	0	0	0	0	0	1	1	0	1	1	5	10	30	30	10	10	5	30	115	0	1	0	1	1	0
1	100	1	1	0	50	0	0	0	1	1	1	0	1	0	1	0	1	0	1	0	7	0	0	0	0	0	0	0	0	0	1	1	0	1	0
1	1000	1	1	0	71	1	0	0	0	0	0	0	0	0	0	0	1	0	1	1	4	10	0	10	10	0	10	45	75	0	1	1	0	1	0
1	300	1	0	0	67	1	0	1	0	0	1	1	1	0	0	0	1	1	1	1	9	0	0	0	0	0	0	0	0	0	1	1	0	1	0
1	600	1	1	1	67	0	0	0	0	0	0	0	0	0	0	0	0	0	1	1	2	0	40	10	10	15	10	10	95	0	1	0	1	1	0
1	700	1	#NULL!	1	71	1	1	1	1	0	1	1	1	1	0	1	0	0	1	1	11	0	45	10	15	10	10	10	100	0	1	0	1	1	0
1	600	1	1	1	68	1	0	0	0	0	0	0	0	0	0	0	0	0	1	1	3	0	45	15	10	10	10	10	100	0	1	0	1	1	0
1	700	1	1	1	71	1	0	0	0	0	0	0	0	0	0	0	0	0	1	0	2	0	45	20	0	40	15	30	150	0	1	0	1	1	0
1	700	1	1	1	58	1	0	0	0	0	0	0	1	0	1	1	1	0	1	1	7	0	21	45	10	30	10	10	126	0	1	0	1	1	0
1	1700	1	1	0	#NULL!	0	1	1	1	0	1	1	1	0	1	1	0	0	1	1	10	0	45	10	10	10	10	10	95	0	1	1	0	1	0
1	500	1	0	1	#NULL!	1	0	0	0	0	0	0	0	0	0	0	1	0	0	1	3	20	45	10	10	25	25	30	145	0	1	0	1	1	0
1	1700	1	#NULL!	1	65	1	0	1	0	1	0	1	1	1	1	1	1	1	1	1	12	0	40	10	0	0	10	45	105	0	1	0	1	1	0
1	500	0	#NULL!	1	52	1	0	0	0	0	0	0	1	0	0	0	1	0	0	1	4	7	45	40	10	10	10	10	125	1	0	0	1	1	0
1	600	1	#NULL!	0	61	0	1	1	1	1	0	0	1	0	1	1	1	0	1	1	10	0	0	45	40	0	15	45	145	0	1	1	0	1	0
1	1200	1	#NULL!	1	64	1	0	0	0	0	0	0	0	0	0	0	0	0	0	1	2	0	3	40	30	0	10	45	128	0	1	0	1	1	0
1	1500	1	0	1	80	1	1	1	1	0	0	0	1	0	0	0	1	0	1	1	8	0	40	5	30	15	15	10	115	0	1	0	1	1	0
1	1600	1	0	0	#NULL!	0	1	1	1	0	1	1	1	1	1	1	1	0	1	1	12	0	0	10	15	0	40	20	85	0	1	1	0	1	0
1	1600	1	#NULL!	1	#NULL!	1	0	0	1	0	0	1	1	0	1	1	1	1	0	1	9	10	0	10	10	5	45	30	100	0	1	0	1	1	0
1	100	1	#NULL!	1	66	1	0	0	0	0	0	0	0	0	0	0	0	0	0	1	2	0	40	30	15	45	0	40	170	0	1	0	1	1	0
1	600	1	1	0	#NULL!	0	1	1	1	1	0	1	1	1	1	1	1	0	1	1	12	0	45	10	10	0	10	10	85	0	1	1	0	1	0
1	600	1	1	1	#NULL!	1	0	0	0	0	0	0	1	0	1	1	1	1	1	1	8	10	2	40	15	10	30	1.5	98.5	0	1	0	1	1	0
1	700	1	0	1	68	1	0	0	0	0	0	0	0	0	0	0	0	0	0	1	2	0	45	10	10	40	10	45	160	0	1	0	1	1	0
1	500	1	0	1	#NULL!	1	0	0	0	0	0	0	0	0	0	0	0	0	0	0	1	0	2	10	10	5	10	40	77	0	1	0	1	1	0
1	700	1	1	1	68	1	0	0	0	0	0	0	0	0	0	0	0	0	0	1	2	30	45	10	10	10	10	10	95	0	1	0	1	1	0
1	700	1	0	1	68	1	0	0	0	0	0	0	0	0	1	0	1	0	1	1	5	10	0	10	40	0	45	25	120	0	1	0	1	1	0
1	1000	0	1	1	58	1	0	0	0	0	0	0	0	0	0	0	0	0	1	1	3	0	1	30	10	0	25	30	96	1	0	0	1	1	0
1	#NULL!	1	1	1	73	1	0	0	0	1	0	0	0	0	0	0	0	0	1	1	4	0	40	10	10	10	10	40	120	0	1	0	1	1	0
1	1600	1	0	0	73	0	1	1	1	1	0	1	1	1	1	1	1	1	1	1	13	0	45	10	10	0	20	20	105	0	1	1	0	1	0
1	1600	1	0	0	72	0	1	1	1	0	1	1	1	1	1	1	1	1	0	1	12	0	45	10	10	0	15	45	125	0	1	1	0	1	0
1	800	1	0	0	78	0	1	1	1	0	1	1	1	1	1	1	1	0	1	1	12	0	0	15	15	20	20	45	115	0	1	1	0	1	0
1	700	1	1	1	61	1	0	0	0	0	0	0	0	0	1	1	1	0	1	1	6	10	0	10	10	10	10	10	50	0	1	0	1	1	0
1	500	1	1	1	71	1	0	0	0	0	0	0	0	0	0	0	0	0	0	1	2	10	45	10	15	10	10	10	100	0	1	0	1	1	0
1	#NULL!	0	0	1	56	0	0	0	0	0	0	0	0	0	0	0	0	0	0	0	0	0	0	0	0	0	0	0	0	1	0	0	1	1	0
1	750	1	0	1	#NULL!	0	0	0	1	1	0	0	1	1	1	1	0	0	0	1	7	0	0	0	0	0	0	0	0	0	1	0	1	1	0
1	900	1	1	0	67	0	1	0	1	1	1	0	0	1	0	1	0	0	1	0	7	0	0	0	0	0	0	0	0	0	1	1	0	1	0
1	1000	0	1	1	58	1	0	0	0	0	0	0	0	0	0	0	1	0	0	1	3	0	0	0	0	0	0	0	0	1	0	0	1	1	0
1	#NULL!	0	1	1	65	1	1	1	0	0	0	1	1	1	0	0	0	1	1	0	8	0	0	0	0	0	0	0	0	1	0	0	1	1	0
1	1500	1	1	0	69	0	1	1	1	1	0	1	1	1	1	0	1	0	0	1	10	20	2	0	20	15	20	45	102	0	1	1	0	1	0
1	700	1	0	0	67	0	1	1	1	1	0	1	1	1	0	0	1	0	1	1	10	0	2	10	25	15	15	15	82	0	1	1	0	1	0
1	1000	1	1	1	70	1	0	1	1	0	0	1	1	0	1	1	1	0	1	1	10	0	0	30	10	15	25	40	120	0	1	0	1	1	0
1	700	1	1	0	66	0	1	1	1	0	1	1	1	1	0	1	1	0	1	1	11	0	30	10	10	20	20	45	135	0	1	1	0	1	0
1	2000	1	0	1	69	1	0	0	0	0	0	0	1	0	0	0	1	0	1	1	5	10	45	10	15	10	10	10	100	0	1	0	1	1	0
1	1500	1	1	0	74	0	1	1	1	1	1	1	1	1	1	1	1	0	1	1	13	10	45	10	10	20	20	45	150	0	1	1	0	1	0
1	73	1	0	0	#NULL!	0	1	1	1	0	0	1	1	1	0	0	1	0	0	1	8	0	45	15	5	0	20	45	130	0	1	1	0	1	0
1	1700	1	0	1	#NULL!	1	0	0	0	0	0	0	0	0	0	0	0	0	1	1	3	10	10	15	15	10	25	45	120	0	1	0	1	1	0
1	600	1	0	1	61	1	0	0	1	0	0	0	1	0	1	1	1	0	1	1	8	0	45	15	10	30	15	45	160	0	1	0	1	1	0
1	600	1	1	1	65	1	0	0	0	0	0	0	0	0	0	0	0	1	0	1	3	0	45	10	10	0	10	10	85	0	1	0	1	1	0
1	600	1	1	1	56	1	1	0	0	0	0	0	1	0	1	1	1	0	1	1	8	0	2	10	15	10	10	10	57	0	1	0	1	1	0
1	1300	1	0	1	73	1	0	1	1	0	1	1	1	0	1	1	1	0	0	1	10	0	0	15	10	40	15	15	95	0	1	0	1	1	0
1	1500	0	0	1	51	1	0	0	0	0	0	0	0	0	0	0	1	0	1	1	4	5	25	15	10	15	0	45	110	1	0	0	1	1	0
1	600	0	1	1	50	1	0	0	0	0	0	0	0	0	0	0	1	1	1	1	5	10	30	35	10	0	0	60	135	1	0	0	1	1	0
1	1600	0	1	1	52	1	0	0	0	0	0	0	0	0	0	1	1	0	1	1	5	5	30	10	10	10	0	45	105	1	0	0	1	1	0
1	500	0	1	1	51	1	0	0	0	0	0	0	1	0	0	1	0	0	1	1	5	3	45	30	20	5	0	45	145	1	0	0	1	1	0
1	500	1	1	1	52	1	1	0	0	0	0	0	1	0	1	1	1	0	1	1	8	3	1	30	30	0	0	1	62	0	1	0	1	1	0
1	400	0	0	1	51	1	0	0	0	0	0	0	1	0	0	0	1	0	0	1	4	5	30	30	30	10	10	30	140	1	0	0	1	1	0
1	900	1	1	1	53	1	0	0	0	0	0	0	0	0	0	0	1	0	1	1	4	10	30	30	30	10	10	10	120	0	1	0	1	1	0
1	800	0	1	1	62	1	0	0	0	0	0	0	0	0	0	0	0	0	0	1	2	30	30	10	10	10	10	10	80	1	0	0	1	1	0
1	#NULL!	1	0	1	83	1	1	0	0	0	0	0	0	0	0	0	1	0	0	1	4	0	0	0	0	0	0	0	0	0	1	0	1	1	0
1	1700	0	1	1	51	1	0	0	0	0	0	0	0	0	0	0	1	0	0	1	3	10	30	30	10	15	15	30	130	1	0	0	1	1	0
1	#NULL!	1	0	1	82	0	0	0	0	0	0	0	1	0	1	1	1	0	1	1	6	0	0	0	0	0	0	0	0	0	1	0	1	1	0
1	#NULL!	0	1	1	74	1	0	0	0	0	0	0	0	0	0	0	1	0	0	1	3	0	10	10	10	#NULL!	15	30	75	1	0	0	1	1	0
1	1400	0	1	1	52	0	0	0	0	0	0	0	0	0	0	0	0	0	1	1	2	10	30	30	10	10	10	10	100	1	0	0	1	1	0
1	500	0	1	1	62	0	0	0	0	0	0	0	0	0	0	0	0	0	1	1	2	0	30	30	10	10	30	45	155	1	0	0	1	1	0
1	450	0	1	1	53	0	0	0	0	0	0	0	0	0	0	0	1	0	1	1	3	0	30	30	10	10	10	45	135	1	0	0	1	1	0
1	#NULL!	0	0	1	58	0	0	0	0	0	0	0	0	0	0	0	0	0	0	0	0	0	25	30	15	5	5	5	85	1	0	0	1	1	0
1	2500	1	#NULL!	1	62	1	1	1	1	0	0	0	0	0	0	0	0	0	0	0	4	0	20	40	30	10	10	10	120	0	1	0	1	1	0
1	900	1	0	0	65	0	1	1	1	1	0	0	1	0	0	1	0	1	1	1	9	0	45	1	3	10	10	40	109	0	1	1	0	1	0
1	700	1	0	0	#NULL!	0	1	1	1	1	1	1	1	1	1	1	1	1	1	1	14	0	10	10	10	10	10	10	60	0	1	1	0	1	0
1	500	1	0	0	69	0	1	1	1	0	0	0	1	0	0	1	0	1	1	1	8	0	2	0	20	15	5	45	87	0	1	1	0	1	0
1	100	1	1	0	#NULL!	0	1	1	1	1	0	1	1	0	0	1	1	0	1	1	10	0	30	10	10	10	10	10	80	0	1	1	0	1	0
1	400	1	1	0	71	1	1	1	1	0	0	1	1	0	1	1	1	0	1	1	11	10	30	10	10	25	30	1	106	0	1	1	0	1	0
1	1500	1	1	1	72	1	0	1	1	1	0	1	1	0	1	0	1	1	1	1	11	0	1	10	2	0	10	1	24	0	1	0	1	1	0
1	1200	1	0	1	73	1	0	0	0	0	0	0	0	0	0	0	1	0	1	1	4	0	45	15	10	0	40	25	135	0	1	0	1	1	0
1	1800	0	1	1	69	1	0	0	0	0	0	0	0	0	0	0	0	0	1	1	3	0	45	10	10	10	10	45	130	1	0	0	1	1	0
1	800	1	#NULL!	1	71	0	1	1	1	1	1	1	1	1	1	1	1	1	1	1	14	40	20	0	40	10	10	10	90	0	1	0	1	1	0
1	1000	1	1	1	63	1	0	1	1	1	0	0	1	0	1	1	1	0	1	1	10	0	0	10	4	10	15	2	41	0	1	0	1	1	0
1	800	1	0	0	60	0	0	1	0	1	0	1	0	1	0	1	1	0	1	0	7	2	20	0	10	20	0	0	50	0	1	1	0	1	0
1	600	1	0	0	72	0	1	1	1	0	1	1	1	0	1	1	0	0	1	0	9	0	40	10	15	10	10	10	95	0	1	1	0	1	0
1	700	1	0	1	#NULL!	1	1	0	0	0	0	0	0	0	0	0	0	0	0	0	2	30	1	#NULL!	0	5	0	2	8	0	1	0	1	1	0
1	1600	1	#NULL!	1	58	1	1	0	0	0	0	0	0	0	0	0	0	0	0	0	2	0	45	0	0	0	0	45	90	0	1	0	1	1	0
1	400	1	0	0	78	0	1	1	1	1	1	1	1	1	1	1	1	0	1	1	13	10	0	15	10	5	5	40	75	0	1	1	0	1	0
1	1500	1	0	1	68	1	0	0	0	0	0	0	0	0	0	1	0	0	0	0	2	0	30	45	40	30	30	15	190	0	1	0	1	1	0
1	1600	0	0	1	65	1	1	1	1	1	1	1	1	1	1	1	0	1	1	1	14	0	45	0	0	10	10	10	75	1	0	0	1	1	0
1	1500	1	0	0	#NULL!	0	1	1	1	0	1	1	1	0	1	1	1	0	1	1	11	0	0	0	40	0	0	2	42	0	1	1	0	1	0
1	1000	1	#NULL!	1	53	1	1	0	0	0	0	0	0	0	1	1	0	0	0	1	5	0	2	15	15	10	15	3	60	0	1	0	1	1	0
1	700	1	1	0	#NULL!	0	1	1	1	1	0	1	1	1	1	1	1	0	1	1	12	0	45	10	10	45	10	10	130	0	1	1	0	1	0
1	1000	1	1	0	69	0	1	1	1	1	0	1	1	1	1	1	1	1	1	1	13	0	45	10	10	10	30	40	145	0	1	1	0	1	0
1	1200	0	1	0	68	0	1	1	1	1	0	1	1	1	0	1	1	0	1	1	11	10	0	40	0	10	10	40	100	1	0	1	0	1	0
1	1600	0	0	1	74	1	0	0	0	0	0	0	0	0	0	0	1	0	1	1	4	5	2	10	10	0	45	45	112	1	0	0	1	1	0
1	500	1	1	1	66	1	0	0	0	0	0	0	0	0	0	0	0	0	1	1	3	0	45	10	10	10	10	10	95	0	1	0	1	1	0
1	500	1	#NULL!	1	#NULL!	1	1	1	1	1	1	1	1	1	1	1	0	1	1	1	14	0	9	15	10	10	10	10	64	0	1	0	1	1	0
1	950	1	1	0	68	0	1	1	1	1	1	0	1	0	1	1	1	0	1	1	11	0	45	10	10	15	10	10	100	0	1	1	0	1	0
1	800	1	0	1	67	1	0	0	0	0	0	0	0	0	0	0	0	0	0	1	2	0	45	10	15	10	10	10	100	0	1	0	1	1	0
1	500	0	1	1	52	1	0	0	0	0	0	0	0	0	0	0	1	1	0	1	4	10	45	25	15	10	10	45	150	1	0	0	1	1	0
1	500	1	1	1	62	1	0	0	0	0	0	0	0	0	0	1	1	0	1	1	5	10	30	30	10	10	5	30	115	0	1	0	1	1	0
1	100	1	1	0	50	0	0	0	1	1	1	0	1	0	1	0	1	0	1	0	7	0	0	0	0	0	0	0	0	0	1	1	0	1	0
1	1000	1	1	0	71	1	0	0	0	0	0	0	0	0	0	0	1	0	1	1	4	10	0	10	10	0	10	45	75	0	1	1	0	1	0
1	300	1	0	0	67	1	0	1	0	0	1	1	1	0	0	0	1	1	1	1	9	0	0	0	0	0	0	0	0	0	1	1	0	1	0
1	600	1	1	1	67	0	0	0	0	0	0	0	0	0	0	0	0	0	1	1	2	0	40	10	10	15	10	10	95	0	1	0	1	1	0
1	700	1	#NULL!	1	71	1	1	1	1	0	1	1	1	1	0	1	0	0	1	1	11	0	45	10	15	10	10	10	100	0	1	0	1	1	0
1	600	1	1	1	68	1	0	0	0	0	0	0	0	0	0	0	0	0	1	1	3	0	45	15	10	10	10	10	100	0	1	0	1	1	0
1	700	1	1	1	71	1	0	0	0	0	0	0	0	0	0	0	0	0	1	0	2	0	45	20	0	40	15	30	150	0	1	0	1	1	0
1	700	1	1	1	58	1	0	0	0	0	0	0	1	0	1	1	1	0	1	1	7	0	21	45	10	30	10	10	126	0	1	0	1	1	0
1	1700	1	1	0	#NULL!	0	1	1	1	0	1	1	1	0	1	1	0	0	1	1	10	0	45	10	10	10	10	10	95	0	1	1	0	1	0
1	500	1	0	1	#NULL!	1	0	0	0	0	0	0	0	0	0	0	1	0	0	1	3	20	45	10	10	25	25	30	145	0	1	0	1	1	0
1	1700	1	#NULL!	1	65	1	0	1	0	1	0	1	1	1	1	1	1	1	1	1	12	0	40	10	0	0	10	45	105	0	1	0	1	1	0
1	500	0	#NULL!	1	52	1	0	0	0	0	0	0	1	0	0	0	1	0	0	1	4	7	45	40	10	10	10	10	125	1	0	0	1	1	0
1	600	1	#NULL!	0	61	0	1	1	1	1	0	0	1	0	1	1	1	0	1	1	10	0	0	45	40	0	15	45	145	0	1	1	0	1	0
1	1200	1	#NULL!	1	64	1	0	0	0	0	0	0	0	0	0	0	0	0	0	1	2	0	3	40	30	0	10	45	128	0	1	0	1	1	0
1	1500	1	0	1	80	1	1	1	1	0	0	0	1	0	0	0	1	0	1	1	8	0	40	5	30	15	15	10	115	0	1	0	1	1	0
1	1600	1	0	0	#NULL!	0	1	1	1	0	1	1	1	1	1	1	1	0	1	1	12	0	0	10	15	0	40	20	85	0	1	1	0	1	0
1	1600	1	#NULL!	1	#NULL!	1	0	0	1	0	0	1	1	0	1	1	1	1	0	1	9	10	0	10	10	5	45	30	100	0	1	0	1	1	0
1	100	1	#NULL!	1	66	1	0	0	0	0	0	0	0	0	0	0	0	0	0	1	2	0	40	30	15	45	0	40	170	0	1	0	1	1	0
1	600	1	1	0	#NULL!	0	1	1	1	1	0	1	1	1	1	1	1	0	1	1	12	0	45	10	10	0	10	10	85	0	1	1	0	1	0
1	600	1	1	1	#NULL!	1	0	0	0	0	0	0	1	0	1	1	1	1	1	1	8	10	2	40	15	10	30	1.5	98.5	0	1	0	1	1	0
1	700	1	0	1	68	1	0	0	0	0	0	0	0	0	0	0	0	0	0	1	2	0	45	10	10	40	10	45	160	0	1	0	1	1	0
1	500	1	0	1	#NULL!	1	0	0	0	0	0	0	0	0	0	0	0	0	0	0	1	0	2	10	10	5	10	40	77	0	1	0	1	1	0
1	700	1	1	1	68	1	0	0	0	0	0	0	0	0	0	0	0	0	0	1	2	30	45	10	10	10	10	10	95	0	1	0	1	1	0
1	700	1	0	1	68	1	0	0	0	0	0	0	0	0	1	0	1	0	1	1	5	10	0	10	40	0	45	25	120	0	1	0	1	1	0
1	1000	0	1	1	58	1	0	0	0	0	0	0	0	0	0	0	0	0	1	1	3	0	1	30	10	0	25	30	96	1	0	0	1	1	0
1	#NULL!	1	1	1	73	1	0	0	0	1	0	0	0	0	0	0	0	0	1	1	4	0	40	10	10	10	10	40	120	0	1	0	1	1	0
1	1600	1	0	0	73	0	1	1	1	1	0	1	1	1	1	1	1	1	1	1	13	0	45	10	10	0	20	20	105	0	1	1	0	1	0
1	1600	1	0	0	72	0	1	1	1	0	1	1	1	1	1	1	1	1	0	1	12	0	45	10	10	0	15	45	125	0	1	1	0	1	0
1	800	1	0	0	78	0	1	1	1	0	1	1	1	1	1	1	1	0	1	1	12	0	0	15	15	20	20	45	115	0	1	1	0	1	0
1	700	1	1	1	61	1	0	0	0	0	0	0	0	0	1	1	1	0	1	1	6	10	0	10	10	10	10	10	50	0	1	0	1	1	0
1	500	1	1	1	71	1	0	0	0	0	0	0	0	0	0	0	0	0	0	1	2	10	45	10	15	10	10	10	100	0	1	0	1	1	0
1	#NULL!	0	0	1	56	0	0	0	0	0	0	0	0	0	0	0	0	0	0	0	0	0	0	0	0	0	0	0	0	1	0	0	1	1	0
1	750	1	0	1	#NULL!	0	0	0	1	1	0	0	1	1	1	1	0	0	0	1	7	0	0	0	0	0	0	0	0	0	1	0	1	1	0
1	900	1	1	0	67	0	1	0	1	1	1	0	0	1	0	1	0	0	1	0	7	0	0	0	0	0	0	0	0	0	1	1	0	1	0
1	1000	0	1	1	58	1	0	0	0	0	0	0	0	0	0	0	1	0	0	1	3	0	0	0	0	0	0	0	0	1	0	0	1	1	0
1	#NULL!	0	1	1	65	1	1	1	0	0	0	1	1	1	0	0	0	1	1	0	8	0	0	0	0	0	0	0	0	1	0	0	1	1	0
1	1500	1	1	0	69	0	1	1	1	1	0	1	1	1	1	0	1	0	0	1	10	20	2	0	20	15	20	45	102	0	1	1	0	1	0
1	700	1	0	0	67	0	1	1	1	1	0	1	1	1	0	0	1	0	1	1	10	0	2	10	25	15	15	15	82	0	1	1	0	1	0
1	1000	1	1	1	70	1	0	1	1	0	0	1	1	0	1	1	1	0	1	1	10	0	0	30	10	15	25	40	120	0	1	0	1	1	0
1	700	1	1	0	66	0	1	1	1	0	1	1	1	1	0	1	1	0	1	1	11	0	30	10	10	20	20	45	135	0	1	1	0	1	0
1	2000	1	0	1	69	1	0	0	0	0	0	0	1	0	0	0	1	0	1	1	5	10	45	10	15	10	10	10	100	0	1	0	1	1	0
1	1500	1	1	0	74	0	1	1	1	1	1	1	1	1	1	1	1	0	1	1	13	10	45	10	10	20	20	45	150	0	1	1	0	1	0
1	73	1	0	0	#NULL!	0	1	1	1	0	0	1	1	1	0	0	1	0	0	1	8	0	45	15	5	0	20	45	130	0	1	1	0	1	0
1	1700	1	0	1	#NULL!	1	0	0	0	0	0	0	0	0	0	0	0	0	1	1	3	10	10	15	15	10	25	45	120	0	1	0	1	1	0
1	600	1	0	1	61	1	0	0	1	0	0	0	1	0	1	1	1	0	1	1	8	0	45	15	10	30	15	45	160	0	1	0	1	1	0
1	600	1	1	1	65	1	0	0	0	0	0	0	0	0	0	0	0	1	0	1	3	0	45	10	10	0	10	10	85	0	1	0	1	1	0
1	600	1	1	1	56	1	1	0	0	0	0	0	1	0	1	1	1	0	1	1	8	0	2	10	15	10	10	10	57	0	1	0	1	1	0
1	1300	1	0	1	73	1	0	1	1	0	1	1	1	0	1	1	1	0	0	1	10	0	0	15	10	40	15	15	95	0	1	0	1	1	0
1	1500	0	0	1	51	1	0	0	0	0	0	0	0	0	0	0	1	0	1	1	4	5	25	15	10	15	0	45	110	1	0	0	1	1	0
1	600	0	1	1	50	1	0	0	0	0	0	0	0	0	0	0	1	1	1	1	5	10	30	35	10	0	0	60	135	1	0	0	1	1	0
1	1600	0	1	1	52	1	0	0	0	0	0	0	0	0	0	1	1	0	1	1	5	5	30	10	10	10	0	45	105	1	0	0	1	1	0
1	500	0	1	1	51	1	0	0	0	0	0	0	1	0	0	1	0	0	1	1	5	3	45	30	20	5	0	45	145	1	0	0	1	1	0
1	500	1	1	1	52	1	1	0	0	0	0	0	1	0	1	1	1	0	1	1	8	3	1	30	30	0	0	1	62	0	1	0	1	1	0
1	400	0	0	1	51	1	0	0	0	0	0	0	1	0	0	0	1	0	0	1	4	5	30	30	30	10	10	30	140	1	0	0	1	1	0
1	900	1	1	1	53	1	0	0	0	0	0	0	0	0	0	0	1	0	1	1	4	10	30	30	30	10	10	10	120	0	1	0	1	1	0
1	800	0	1	1	62	1	0	0	0	0	0	0	0	0	0	0	0	0	0	1	2	30	30	10	10	10	10	10	80	1	0	0	1	1	0
1	#NULL!	1	0	1	83	1	1	0	0	0	0	0	0	0	0	0	1	0	0	1	4	0	0	0	0	0	0	0	0	0	1	0	1	1	0
1	1700	0	1	1	51	1	0	0	0	0	0	0	0	0	0	0	1	0	0	1	3	10	30	30	10	15	15	30	130	1	0	0	1	1	0
1	#NULL!	1	0	1	82	0	0	0	0	0	0	0	1	0	1	1	1	0	1	1	6	0	0	0	0	0	0	0	0	0	1	0	1	1	0
1	#NULL!	0	1	1	74	1	0	0	0	0	0	0	0	0	0	0	1	0	0	1	3	0	10	10	10	#NULL!	15	30	75	1	0	0	1	1	0
1	1400	0	1	1	52	0	0	0	0	0	0	0	0	0	0	0	0	0	1	1	2	10	30	30	10	10	10	10	100	1	0	0	1	1	0
1	500	0	1	1	62	0	0	0	0	0	0	0	0	0	0	0	0	0	1	1	2	0	30	30	10	10	30	45	155	1	0	0	1	1	0
1	450	0	1	1	53	0	0	0	0	0	0	0	0	0	0	0	1	0	1	1	3	0	30	30	10	10	10	45	135	1	0	0	1	1	0
1	#NULL!	0	0	1	58	0	0	0	0	0	0	0	0	0	0	0	0	0	0	0	0	0	25	30	15	5	5	5	85	1	0	0	1	1	0
1	2500	1	#NULL!	1	62	1	1	1	1	0	0	0	0	0	0	0	0	0	0	0	4	0	20	40	30	10	10	10	120	0	1	0	1	1	0
1	900	1	0	0	65	0	1	1	1	1	0	0	1	0	0	1	0	1	1	1	9	0	45	1	3	10	10	40	109	0	1	1	0	1	0
1	700	1	0	0	#NULL!	0	1	1	1	1	1	1	1	1	1	1	1	1	1	1	14	0	10	10	10	10	10	10	60	0	1	1	0	1	0
1	500	1	0	0	69	0	1	1	1	0	0	0	1	0	0	1	0	1	1	1	8	0	2	0	20	15	5	45	87	0	1	1	0	1	0
1	100	1	1	0	#NULL!	0	1	1	1	1	0	1	1	0	0	1	1	0	1	1	10	0	30	10	10	10	10	10	80	0	1	1	0	1	0
1	400	1	1	0	71	1	1	1	1	0	0	1	1	0	1	1	1	0	1	1	11	10	30	10	10	25	30	1	106	0	1	1	0	1	0
1	1500	1	1	1	72	1	0	1	1	1	0	1	1	0	1	0	1	1	1	1	11	0	1	10	2	0	10	1	24	0	1	0	1	1	0
1	1200	1	0	1	73	1	0	0	0	0	0	0	0	0	0	0	1	0	1	1	4	0	45	15	10	0	40	25	135	0	1	0	1	1	0
1	1800	0	1	1	69	1	0	0	0	0	0	0	0	0	0	0	0	0	1	1	3	0	45	10	10	10	10	45	130	1	0	0	1	1	0
1	800	1	#NULL!	1	71	0	1	1	1	1	1	1	1	1	1	1	1	1	1	1	14	40	20	0	40	10	10	10	90	0	1	0	1	1	0
1	1000	1	1	1	63	1	0	1	1	1	0	0	1	0	1	1	1	0	1	1	10	0	0	10	4	10	15	2	41	0	1	0	1	1	0
1	800	1	0	0	60	0	0	1	0	1	0	1	0	1	0	1	1	0	1	0	7	2	20	0	10	20	0	0	50	0	1	1	0	1	0
1	600	1	0	0	72	0	1	1	1	0	1	1	1	0	1	1	0	0	1	0	9	0	40	10	15	10	10	10	95	0	1	1	0	1	0
1	700	1	0	1	#NULL!	1	1	0	0	0	0	0	0	0	0	0	0	0	0	0	2	30	1	#NULL!	0	5	0	2	8	0	1	0	1	1	0
1	1600	1	#NULL!	1	58	1	1	0	0	0	0	0	0	0	0	0	0	0	0	0	2	0	45	0	0	0	0	45	90	0	1	0	1	1	0
1	400	1	0	0	78	0	1	1	1	1	1	1	1	1	1	1	1	0	1	1	13	10	0	15	10	5	5	40	75	0	1	1	0	1	0
1	1500	1	0	1	68	1	0	0	0	0	0	0	0	0	0	1	0	0	0	0	2	0	30	45	40	30	30	15	190	0	1	0	1	1	0
1	1600	0	0	1	65	1	1	1	1	1	1	1	1	1	1	1	0	1	1	1	14	0	45	0	0	10	10	10	75	1	0	0	1	1	0
1	1500	1	0	0	#NULL!	0	1	1	1	0	1	1	1	0	1	1	1	0	1	1	11	0	0	0	40	0	0	2	42	0	1	1	0	1	0
1	1000	1	#NULL!	1	53	1	1	0	0	0	0	0	0	0	1	1	0	0	0	1	5	0	2	15	15	10	15	3	60	0	1	0	1	1	0
1	700	1	1	0	#NULL!	0	1	1	1	1	0	1	1	1	1	1	1	0	1	1	12	0	45	10	10	45	10	10	130	0	1	1	0	1	0
1	1000	1	1	0	69	0	1	1	1	1	0	1	1	1	1	1	1	1	1	1	13	0	45	10	10	10	30	40	145	0	1	1	0	1	0
1	1200	0	1	0	68	0	1	1	1	1	0	1	1	1	0	1	1	0	1	1	11	10	0	40	0	10	10	40	100	1	0	1	0	1	0
1	1600	0	0	1	74	1	0	0	0	0	0	0	0	0	0	0	1	0	1	1	4	5	2	10	10	0	45	45	112	1	0	0	1	1	0
1	500	1	1	1	66	1	0	0	0	0	0	0	0	0	0	0	0	0	1	1	3	0	45	10	10	10	10	10	95	0	1	0	1	1	0
1	500	1	#NULL!	1	#NULL!	1	1	1	1	1	1	1	1	1	1	1	0	1	1	1	14	0	9	15	10	10	10	10	64	0	1	0	1	1	0
1	950	1	1	0	68	0	1	1	1	1	1	0	1	0	1	1	1	0	1	1	11	0	45	10	10	15	10	10	100	0	1	1	0	1	0
1	800	1	0	1	67	1	0	0	0	0	0	0	0	0	0	0	0	0	0	1	2	0	45	10	15	10	10	10	100	0	1	0	1	1	0
1	500	0	1	1	52	1	0	0	0	0	0	0	0	0	0	0	1	1	0	1	4	10	45	25	15	10	10	45	150	1	0	0	1	1	0
1	500	1	1	1	62	1	0	0	0	0	0	0	0	0	0	1	1	0	1	1	5	10	30	30	10	10	5	30	115	0	1	0	1	1	0
1	100	1	1	0	50	0	0	0	1	1	1	0	1	0	1	0	1	0	1	0	7	0	0	0	0	0	0	0	0	0	1	1	0	1	0
1	1000	1	1	0	71	1	0	0	0	0	0	0	0	0	0	0	1	0	1	1	4	10	0	10	10	0	10	45	75	0	1	1	0	1	0
1	300	1	0	0	67	1	0	1	0	0	1	1	1	0	0	0	1	1	1	1	9	0	0	0	0	0	0	0	0	0	1	1	0	1	0
1	600	1	1	1	67	0	0	0	0	0	0	0	0	0	0	0	0	0	1	1	2	0	40	10	10	15	10	10	95	0	1	0	1	1	0
1	700	1	#NULL!	1	71	1	1	1	1	0	1	1	1	1	0	1	0	0	1	1	11	0	45	10	15	10	10	10	100	0	1	0	1	1	0
1	600	1	1	1	68	1	0	0	0	0	0	0	0	0	0	0	0	0	1	1	3	0	45	15	10	10	10	10	100	0	1	0	1	1	0
1	700	1	1	1	71	1	0	0	0	0	0	0	0	0	0	0	0	0	1	0	2	0	45	20	0	40	15	30	150	0	1	0	1	1	0
1	700	1	1	1	58	1	0	0	0	0	0	0	1	0	1	1	1	0	1	1	7	0	21	45	10	30	10	10	126	0	1	0	1	1	0
1	1700	1	1	0	#NULL!	0	1	1	1	0	1	1	1	0	1	1	0	0	1	1	10	0	45	10	10	10	10	10	95	0	1	1	0	1	0
1	500	1	0	1	#NULL!	1	0	0	0	0	0	0	0	0	0	0	1	0	0	1	3	20	45	10	10	25	25	30	145	0	1	0	1	1	0
1	1700	1	#NULL!	1	65	1	0	1	0	1	0	1	1	1	1	1	1	1	1	1	12	0	40	10	0	0	10	45	105	0	1	0	1	1	0
1	500	0	#NULL!	1	52	1	0	0	0	0	0	0	1	0	0	0	1	0	0	1	4	7	45	40	10	10	10	10	125	1	0	0	1	1	0
1	600	1	#NULL!	0	61	0	1	1	1	1	0	0	1	0	1	1	1	0	1	1	10	0	0	45	40	0	15	45	145	0	1	1	0	1	0
1	1200	1	#NULL!	1	64	1	0	0	0	0	0	0	0	0	0	0	0	0	0	1	2	0	3	40	30	0	10	45	128	0	1	0	1	1	0
1	1500	1	0	1	80	1	1	1	1	0	0	0	1	0	0	0	1	0	1	1	8	0	40	5	30	15	15	10	115	0	1	0	1	1	0
1	1600	1	0	0	#NULL!	0	1	1	1	0	1	1	1	1	1	1	1	0	1	1	12	0	0	10	15	0	40	20	85	0	1	1	0	1	0
1	1600	1	#NULL!	1	#NULL!	1	0	0	1	0	0	1	1	0	1	1	1	1	0	1	9	10	0	10	10	5	45	30	100	0	1	0	1	1	0
1	100	1	#NULL!	1	66	1	0	0	0	0	0	0	0	0	0	0	0	0	0	1	2	0	40	30	15	45	0	40	170	0	1	0	1	1	0
1	600	1	1	0	#NULL!	0	1	1	1	1	0	1	1	1	1	1	1	0	1	1	12	0	45	10	10	0	10	10	85	0	1	1	0	1	0
1	600	1	1	1	#NULL!	1	0	0	0	0	0	0	1	0	1	1	1	1	1	1	8	10	2	40	15	10	30	1.5	98.5	0	1	0	1	1	0
1	700	1	0	1	68	1	0	0	0	0	0	0	0	0	0	0	0	0	0	1	2	0	45	10	10	40	10	45	160	0	1	0	1	1	0
1	500	1	0	1	#NULL!	1	0	0	0	0	0	0	0	0	0	0	0	0	0	0	1	0	2	10	10	5	10	40	77	0	1	0	1	1	0
1	700	1	1	1	68	1	0	0	0	0	0	0	0	0	0	0	0	0	0	1	2	30	45	10	10	10	10	10	95	0	1	0	1	1	0
1	700	1	0	1	68	1	0	0	0	0	0	0	0	0	1	0	1	0	1	1	5	10	0	10	40	0	45	25	120	0	1	0	1	1	0
1	1000	0	1	1	58	1	0	0	0	0	0	0	0	0	0	0	0	0	1	1	3	0	1	30	10	0	25	30	96	1	0	0	1	1	0
1	#NULL!	1	1	1	73	1	0	0	0	1	0	0	0	0	0	0	0	0	1	1	4	0	40	10	10	10	10	40	120	0	1	0	1	1	0
1	1600	1	0	0	73	0	1	1	1	1	0	1	1	1	1	1	1	1	1	1	13	0	45	10	10	0	20	20	105	0	1	1	0	1	0
1	1600	1	0	0	72	0	1	1	1	0	1	1	1	1	1	1	1	1	0	1	12	0	45	10	10	0	15	45	125	0	1	1	0	1	0
1	800	1	0	0	78	0	1	1	1	0	1	1	1	1	1	1	1	0	1	1	12	0	0	15	15	20	20	45	115	0	1	1	0	1	0
1	700	1	1	1	61	1	0	0	0	0	0	0	0	0	1	1	1	0	1	1	6	10	0	10	10	10	10	10	50	0	1	0	1	1	0
1	500	1	1	1	71	1	0	0	0	0	0	0	0	0	0	0	0	0	0	1	2	10	45	10	15	10	10	10	100	0	1	0	1	1	0
1	#NULL!	0	0	1	56	0	0	0	0	0	0	0	0	0	0	0	0	0	0	0	0	0	0	0	0	0	0	0	0	1	0	0	1	1	0
1	750	1	0	1	#NULL!	0	0	0	1	1	0	0	1	1	1	1	0	0	0	1	7	0	0	0	0	0	0	0	0	0	1	0	1	1	0
1	900	1	1	0	67	0	1	0	1	1	1	0	0	1	0	1	0	0	1	0	7	0	0	0	0	0	0	0	0	0	1	1	0	1	0
1	1000	0	1	1	58	1	0	0	0	0	0	0	0	0	0	0	1	0	0	1	3	0	0	0	0	0	0	0	0	1	0	0	1	1	0
1	#NULL!	0	1	1	65	1	1	1	0	0	0	1	1	1	0	0	0	1	1	0	8	0	0	0	0	0	0	0	0	1	0	0	1	1	0
1	1500	1	1	0	69	0	1	1	1	1	0	1	1	1	1	0	1	0	0	1	10	20	2	0	20	15	20	45	102	0	1	1	0	1	0
1	700	1	0	0	67	0	1	1	1	1	0	1	1	1	0	0	1	0	1	1	10	0	2	10	25	15	15	15	82	0	1	1	0	1	0
1	1000	1	1	1	70	1	0	1	1	0	0	1	1	0	1	1	1	0	1	1	10	0	0	30	10	15	25	40	120	0	1	0	1	1	0
1	700	1	1	0	66	0	1	1	1	0	1	1	1	1	0	1	1	0	1	1	11	0	30	10	10	20	20	45	135	0	1	1	0	1	0
1	2000	1	0	1	69	1	0	0	0	0	0	0	1	0	0	0	1	0	1	1	5	10	45	10	15	10	10	10	100	0	1	0	1	1	0
1	1500	1	1	0	74	0	1	1	1	1	1	1	1	1	1	1	1	0	1	1	13	10	45	10	10	20	20	45	150	0	1	1	0	1	0
1	73	1	0	0	#NULL!	0	1	1	1	0	0	1	1	1	0	0	1	0	0	1	8	0	45	15	5	0	20	45	130	0	1	1	0	1	0
1	1700	1	0	1	#NULL!	1	0	0	0	0	0	0	0	0	0	0	0	0	1	1	3	10	10	15	15	10	25	45	120	0	1	0	1	1	0
1	600	1	0	1	61	1	0	0	1	0	0	0	1	0	1	1	1	0	1	1	8	0	45	15	10	30	15	45	160	0	1	0	1	1	0
1	600	1	1	1	65	1	0	0	0	0	0	0	0	0	0	0	0	1	0	1	3	0	45	10	10	0	10	10	85	0	1	0	1	1	0
1	600	1	1	1	56	1	1	0	0	0	0	0	1	0	1	1	1	0	1	1	8	0	2	10	15	10	10	10	57	0	1	0	1	1	0
1	1300	1	0	1	73	1	0	1	1	0	1	1	1	0	1	1	1	0	0	1	10	0	0	15	10	40	15	15	95	0	1	0	1	1	0
1	1500	0	0	1	51	1	0	0	0	0	0	0	0	0	0	0	1	0	1	1	4	5	25	15	10	15	0	45	110	1	0	0	1	1	0
1	600	0	1	1	50	1	0	0	0	0	0	0	0	0	0	0	1	1	1	1	5	10	30	35	10	0	0	60	135	1	0	0	1	1	0
1	1600	0	1	1	52	1	0	0	0	0	0	0	0	0	0	1	1	0	1	1	5	5	30	10	10	10	0	45	105	1	0	0	1	1	0
1	500	0	1	1	51	1	0	0	0	0	0	0	1	0	0	1	0	0	1	1	5	3	45	30	20	5	0	45	145	1	0	0	1	1	0
1	500	1	1	1	52	1	1	0	0	0	0	0	1	0	1	1	1	0	1	1	8	3	1	30	30	0	0	1	62	0	1	0	1	1	0
1	400	0	0	1	51	1	0	0	0	0	0	0	1	0	0	0	1	0	0	1	4	5	30	30	30	10	10	30	140	1	0	0	1	1	0
1	900	1	1	1	53	1	0	0	0	0	0	0	0	0	0	0	1	0	1	1	4	10	30	30	30	10	10	10	120	0	1	0	1	1	0
1	800	0	1	1	62	1	0	0	0	0	0	0	0	0	0	0	0	0	0	1	2	30	30	10	10	10	10	10	80	1	0	0	1	1	0
1	#NULL!	1	0	1	83	1	1	0	0	0	0	0	0	0	0	0	1	0	0	1	4	0	0	0	0	0	0	0	0	0	1	0	1	1	0
1	1700	0	1	1	51	1	0	0	0	0	0	0	0	0	0	0	1	0	0	1	3	10	30	30	10	15	15	30	130	1	0	0	1	1	0
1	#NULL!	1	0	1	82	0	0	0	0	0	0	0	1	0	1	1	1	0	1	1	6	0	0	0	0	0	0	0	0	0	1	0	1	1	0
1	#NULL!	0	1	1	74	1	0	0	0	0	0	0	0	0	0	0	1	0	0	1	3	0	10	10	10	#NULL!	15	30	75	1	0	0	1	1	0
1	1400	0	1	1	52	0	0	0	0	0	0	0	0	0	0	0	0	0	1	1	2	10	30	30	10	10	10	10	100	1	0	0	1	1	0
1	500	0	1	1	62	0	0	0	0	0	0	0	0	0	0	0	0	0	1	1	2	0	30	30	10	10	30	45	155	1	0	0	1	1	0
1	450	0	1	1	53	0	0	0	0	0	0	0	0	0	0	0	1	0	1	1	3	0	30	30	10	10	10	45	135	1	0	0	1	1	0
1	#NULL!	0	0	1	58	0	0	0	0	0	0	0	0	0	0	0	0	0	0	0	0	0	25	30	15	5	5	5	85	1	0	0	1	1	0
1	2500	1	#NULL!	1	62	1	1	1	1	0	0	0	0	0	0	0	0	0	0	0	4	0	20	40	30	10	10	10	120	0	1	0	1	1	0
1	900	1	0	0	65	0	1	1	1	1	0	0	1	0	0	1	0	1	1	1	9	0	45	1	3	10	10	40	109	0	1	1	0	1	0
1	700	1	0	0	#NULL!	0	1	1	1	1	1	1	1	1	1	1	1	1	1	1	14	0	10	10	10	10	10	10	60	0	1	1	0	1	0
1	500	1	0	0	69	0	1	1	1	0	0	0	1	0	0	1	0	1	1	1	8	0	2	0	20	15	5	45	87	0	1	1	0	1	0
1	100	1	1	0	#NULL!	0	1	1	1	1	0	1	1	0	0	1	1	0	1	1	10	0	30	10	10	10	10	10	80	0	1	1	0	1	0
1	400	1	1	0	71	1	1	1	1	0	0	1	1	0	1	1	1	0	1	1	11	10	30	10	10	25	30	1	106	0	1	1	0	1	0
1	1500	1	1	1	72	1	0	1	1	1	0	1	1	0	1	0	1	1	1	1	11	0	1	10	2	0	10	1	24	0	1	0	1	1	0
1	1200	1	0	1	73	1	0	0	0	0	0	0	0	0	0	0	1	0	1	1	4	0	45	15	10	0	40	25	135	0	1	0	1	1	0
1	1800	0	1	1	69	1	0	0	0	0	0	0	0	0	0	0	0	0	1	1	3	0	45	10	10	10	10	45	130	1	0	0	1	1	0
1	800	1	#NULL!	1	71	0	1	1	1	1	1	1	1	1	1	1	1	1	1	1	14	40	20	0	40	10	10	10	90	0	1	0	1	1	0
1	1000	1	1	1	63	1	0	1	1	1	0	0	1	0	1	1	1	0	1	1	10	0	0	10	4	10	15	2	41	0	1	0	1	1	0
1	800	1	0	0	60	0	0	1	0	1	0	1	0	1	0	1	1	0	1	0	7	2	20	0	10	20	0	0	50	0	1	1	0	1	0
1	600	1	0	0	72	0	1	1	1	0	1	1	1	0	1	1	0	0	1	0	9	0	40	10	15	10	10	10	95	0	1	1	0	1	0
1	700	1	0	1	#NULL!	1	1	0	0	0	0	0	0	0	0	0	0	0	0	0	2	30	1	#NULL!	0	5	0	2	8	0	1	0	1	1	0
1	1600	1	#NULL!	1	58	1	1	0	0	0	0	0	0	0	0	0	0	0	0	0	2	0	45	0	0	0	0	45	90	0	1	0	1	1	0
1	400	1	0	0	78	0	1	1	1	1	1	1	1	1	1	1	1	0	1	1	13	10	0	15	10	5	5	40	75	0	1	1	0	1	0
1	1500	1	0	1	68	1	0	0	0	0	0	0	0	0	0	1	0	0	0	0	2	0	30	45	40	30	30	15	190	0	1	0	1	1	0
1	1600	0	0	1	65	1	1	1	1	1	1	1	1	1	1	1	0	1	1	1	14	0	45	0	0	10	10	10	75	1	0	0	1	1	0
1	1500	1	0	0	#NULL!	0	1	1	1	0	1	1	1	0	1	1	1	0	1	1	11	0	0	0	40	0	0	2	42	0	1	1	0	1	0
1	1000	1	#NULL!	1	53	1	1	0	0	0	0	0	0	0	1	1	0	0	0	1	5	0	2	15	15	10	15	3	60	0	1	0	1	1	0
1	700	1	1	0	#NULL!	0	1	1	1	1	0	1	1	1	1	1	1	0	1	1	12	0	45	10	10	45	10	10	130	0	1	1	0	1	0
1	1000	1	1	0	69	0	1	1	1	1	0	1	1	1	1	1	1	1	1	1	13	0	45	10	10	10	30	40	145	0	1	1	0	1	0
1	1200	0	1	0	68	0	1	1	1	1	0	1	1	1	0	1	1	0	1	1	11	10	0	40	0	10	10	40	100	1	0	1	0	1	0
1	1600	0	0	1	74	1	0	0	0	0	0	0	0	0	0	0	1	0	1	1	4	5	2	10	10	0	45	45	112	1	0	0	1	1	0
1	500	1	1	1	66	1	0	0	0	0	0	0	0	0	0	0	0	0	1	1	3	0	45	10	10	10	10	10	95	0	1	0	1	1	0
1	500	1	#NULL!	1	#NULL!	1	1	1	1	1	1	1	1	1	1	1	0	1	1	1	14	0	9	15	10	10	10	10	64	0	1	0	1	1	0
1	950	1	1	0	68	0	1	1	1	1	1	0	1	0	1	1	1	0	1	1	11	0	45	10	10	15	10	10	100	0	1	1	0	1	0
1	800	1	0	1	67	1	0	0	0	0	0	0	0	0	0	0	0	0	0	1	2	0	45	10	15	10	10	10	100	0	1	0	1	1	0
1	500	0	1	1	52	1	0	0	0	0	0	0	0	0	0	0	1	1	0	1	4	10	45	25	15	10	10	45	150	1	0	0	1	1	0
1	500	1	1	1	62	1	0	0	0	0	0	0	0	0	0	1	1	0	1	1	5	10	30	30	10	10	5	30	115	0	1	0	1	1	0
1	100	1	1	0	50	0	0	0	1	1	1	0	1	0	1	0	1	0	1	0	7	0	0	0	0	0	0	0	0	0	1	1	0	1	0
1	1000	1	1	0	71	1	0	0	0	0	0	0	0	0	0	0	1	0	1	1	4	10	0	10	10	0	10	45	75	0	1	1	0	1	0
1	300	1	0	0	67	1	0	1	0	0	1	1	1	0	0	0	1	1	1	1	9	0	0	0	0	0	0	0	0	0	1	1	0	1	0
1	600	1	1	1	67	0	0	0	0	0	0	0	0	0	0	0	0	0	1	1	2	0	40	10	10	15	10	10	95	0	1	0	1	1	0
1	700	1	#NULL!	1	71	1	1	1	1	0	1	1	1	1	0	1	0	0	1	1	11	0	45	10	15	10	10	10	100	0	1	0	1	1	0
1	600	1	1	1	68	1	0	0	0	0	0	0	0	0	0	0	0	0	1	1	3	0	45	15	10	10	10	10	100	0	1	0	1	1	0
1	700	1	1	1	71	1	0	0	0	0	0	0	0	0	0	0	0	0	1	0	2	0	45	20	0	40	15	30	150	0	1	0	1	1	0
