# Supplementary material for: Sedentary behaviour among older adults residing in flat and hilly neighbourhoods and its association with frailty and chronic disease status
Source: BMC Public Health. 2023 Oct 24;23:2083. doi: 10.1186/s12889-023-17029-0 (PMC10599026; doi:10.1186/s12889-023-17029-0)
Supplement: Supplementary file 6 — Additional file 6. a. Lowland_Darkuman_Data. b. Highland_Abetiffi_Data. [file 12889_2023_17029_MOESM6_ESM.zip › Appendix 6b_Highland_Abetiffi_Data.xls]

## Sheet: Highland_Abetiffi_Data
Demographic variables (not dummy coded)						Frailty measures																Sedentary behaviour measures								Chronic disease status (dummy coded)		Self-reported health (dummy coded		Gender (dummy coded)
Gender	Income	Chronic disease status	Relationship status	Self-reported health	Age	FL1	FL2	FL3	FL4	FL5	FL6	FL7	FL8	FL9	FL10	FL11	FL12	FL13	FL14	FL15	Frailty	PSB1	SB1	SB2	SB3	SB4	SB5	SB6	Sedentary behaviour	none	Chronic_disease	poor	good	women	men
2	2000	1	2	2	68	2	1	2	2	1	1	2	2	1	1	1	2	1	2	2	23	60	420	0	30	60	60	630	0	1	0	1	1	0
2	500	0	1	2	51	2	2	1	1	1	1	1	1	1	1	1	1	1	1	1	17	60	60	60	0	0	0	180	1	0	0	1	1	0
2	800	1	1	1	68	1	2	2	2	1	1	1	2	1	1	1	1	1	2	1	20	30	90	30	0	60	0	210	0	1	1	0	1	0
2	2500	1	1	1	75	1	2	2	2	1	1	2	2	1	1	1	1	1	2	1	21	0	2940	0	0	0	120	3060	0	1	1	0	1	0
2	2000	1	1	1	78	1	1	2	2	1	1	2	2	1	2	2	2	2	2	1	24	0	2520	0	0	0	150	2670	0	1	1	0	1	0
2	500	1	1	2	61	1	2	2	2	1	1	2	2	1	2	2	2	2	2	1	25	60	420	0	20	0	75	575	0	1	0	1	1	0
2	1000	1	1	1	65	1	1	2	2	1	1	1	2	1	1	1	2	2	2	1	21	30	270	45	0	0	45	390	0	1	1	0	1	0
2	1900	1	2	2	62	2	2	3	3	1	1	1	2	1	1	2	1	1	1	1	23	120	315	60	0	0	90	585	0	1	0	1	1	0
2	1600	1	2	2	56	2	2	2	2	2	2	2	2	2	2	2	2	2	2	1	29	50	315	45	30	60	90	590	0	1	0	1	1	0
2	1700	1	2	1	64	1	1	1	2	1	1	2	2	1	2	2	2	2	2	1	23	30	215	20	40	30	60	395	0	1	1	0	1	0
2	500	0	1	2	50	2	1	1	1	1	1	1	1	1	1	1	2	2	2	1	19	120	1260	120	90	0	60	1650	1	0	0	1	1	0
1	3000	1	2	2	81	2	1	2	2	1	1	2	2	1	1	1	1	1	2	1	21	0	420	0	60	30	120	630	0	1	0	1	0	1
1	2000	1	2	2	79	1	1	2	1	1	1	2	2	1	1	2	2	2	2	2	23	0	315	0	120	0	90	525	0	1	0	1	0	1
2	1000	1	1	2	52	2	1	2	1	2	1	1	1	1	1	1	2	1	2	2	21	#NULL!	#NULL!	#NULL!	#NULL!	#NULL!	#NULL!	#NULL!	0	1	0	1	1	0
1	2500	0	1	2	52	2	1	2	1	1	1	1	2	1	1	1	2	2	2	2	22	30	0	60	40	0	45	175	1	0	0	1	0	1
2	4000	0	2	2	60	1	2	1	2	2	1	2	1	2	2	2	1	2	1	2	24	0	30	50	0	0	40	120	1	0	0	1	1	0
1	3800	0	1	2	60	1	2	2	1	2	1	2	2	2	2	1	2	1	2	2	25	0	30	50	10	0	40	130	1	0	0	1	0	1
1	2700	0	2	1	56	2	1	1	2	1	1	1	1	1	1	2	2	2	2	2	22	0	40	40	50	0	40	170	1	0	1	0	0	1
2	3000	1	2	2	60	2	1	2	2	1	1	1	1	1	1	1	2	1	2	2	21	0	30	50	40	0	40	160	0	1	0	1	1	0
1	1000	0	2	2	57	1	2	1	2	1	2	1	2	1	1	2	1	2	2	1	22	#NULL!	#NULL!	#NULL!	#NULL!	#NULL!	#NULL!	#NULL!	1	0	0	1	0	1
1	4386.07	1	2	2	58	2	1	1	1	1	2	1	1	1	1	1	2	1	1	1	18	#NULL!	#NULL!	#NULL!	#NULL!	#NULL!	#NULL!	#NULL!	0	1	0	1	0	1
1	1000	1	2	2	57	2	1	2	1	2	1	2	1	2	2	1	1	1	2	2	23	#NULL!	#NULL!	#NULL!	#NULL!	#NULL!	#NULL!	#NULL!	0	1	0	1	0	1
1	1800	0	2	2	54	2	1	1	1	1	1	2	1	1	2	1	2	1	2	2	21	#NULL!	#NULL!	#NULL!	#NULL!	#NULL!	#NULL!	#NULL!	1	0	0	1	0	1
2	1480	0	2	2	50	1	2	1	2	2	1	2	1	2	1	2	1	2	1	2	23	#NULL!	#NULL!	#NULL!	#NULL!	#NULL!	#NULL!	#NULL!	1	0	0	1	1	0
2	1200	1	1	2	55	2	1	1	2	2	1	2	1	1	1	1	2	1	2	1	21	#NULL!	#NULL!	#NULL!	#NULL!	#NULL!	#NULL!	#NULL!	0	1	0	1	1	0
1	500	1	2	2	61	2	1	1	1	1	1	1	1	1	1	1	1	1	1	1	16	30	90	0	0	0	0	120	0	1	0	1	0	1
1	2000	0	2	2	57	2	1	1	1	1	1	1	1	1	1	1	1	1	1	1	16	60	180	0	190	0	0	430	1	0	0	1	0	1
2	1000	0	2	2	56	2	1	1	1	1	1	1	2	1	1	2	1	1	2	2	20	0	0	0	0	0	0	0	1	0	0	1	1	0
2	800	1	2	2	64	2	2	1	2	1	1	1	2	1	1	1	1	1	2	2	21	0	0	120	0	50	0	170	0	1	0	1	1	0
1	1850	1	2	2	68	2	2	1	2	2	1	1	2	1	1	2	2	1	2	2	24	#NULL!	#NULL!	#NULL!	#NULL!	#NULL!	#NULL!	#NULL!	0	1	0	1	0	1
1	1600	1	2	2	54	2	2	2	1	1	2	2	2	1	2	1	1	1	2	1	23	80	35	40	640	15	220	1030	0	1	0	1	0	1
1	1800	0	2	2	54	2	1	1	1	1	1	1	1	1	1	2	1	2	2	2	20	50	35	40	640	15	220	1000	1	0	0	1	0	1
1	1700	1	2	1	53	2	2	2	1	1	2	2	2	1	2	1	1	1	1	2	23	420	210	210	420	350	420	2030	0	1	1	0	0	1
2	1750	0	2	2	52	2	1	1	1	2	1	1	1	1	1	2	2	1	2	1	20	410	20	20	460	20	210	1140	1	0	0	1	1	0
1	1600	0	2	2	52	2	1	1	1	2	1	1	1	1	1	2	2	1	2	1	20	410	10	10	480	50	200	1160	1	0	0	1	0	1
1	400	1	2	1	65	1	2	1	2	1	1	1	2	2	1	2	1	1	2	1	21	0	210	0	0	0	0	210	0	1	1	0	0	1
2	550	0	2	2	56	1	1	2	2	1	1	1	2	1	2	2	1	1	2	1	21	140	1260	90	0	0	35	1525	1	0	0	1	1	0
2	400	1	1	1	20	2	1	2	2	2	2	2	2	1	2	2	1	2	2	1	26	140	0	0	0	0	0	140	0	1	1	0	1	0
2	900	1	1	1	63	1	2	1	2	1	1	2	2	1	2	2	1	2	2	1	23	105	3000	0	0	0	0	3105	0	1	1	0	1	0
1	600	1	2	2	72	1	2	2	2	2	1	2	2	1	2	2	1	1	2	1	24	210	5040	840	0	0	0	6090	0	1	0	1	0	1
1	600	0	2	2	59	2	1	1	2	1	2	1	1	1	2	2	1	1	2	1	21	0	840	210	0	0	420	1470	1	0	0	1	0	1
2	800	0	1	2	51	2	2	1	1	2	1	1	1	1	1	1	2	1	2	2	21	350	140	70	0	0	210	770	1	0	0	1	1	0
2	400	1	2	2	62	2	1	1	1	2	2	1	2	1	1	1	2	1	1	1	20	140	0	280	0	210	140	770	0	1	0	1	1	0
2	1800	1	1	1	75	1	2	2	2	1	1	2	2	1	2	2	1	1	2	2	24	0	1260	0	0	840	420	2520	0	1	1	0	1	0
1	600	0	2	2	52	2	1	1	1	1	1	1	1	1	1	1	2	1	2	2	19	350	420	70	0	0	0	840	1	0	0	1	0	1
2	600	0	2	2	60	2	2	1	1	1	1	1	1	1	1	1	2	1	1	2	19	56	35	98	0	42	0	231	1	0	0	1	1	0
1	3000	0	2	2	84	2	1	2	2	2	1	2	2	1	1	1	2	1	2	1	23	0	210	180	315	30	315	1050	1	0	0	1	0	1
1	800	1	2	2	53	2	2	2	2	1	1	1	2	1	1	2	2	1	2	1	23	180	240	180	0	120	60	780	0	1	0	1	0	1
2	1800	0	2	1	54	1	2	1	1	2	1	1	1	2	1	2	2	2	1	2	22	210	0	120	420	320	420	1490	1	0	1	0	1	0
2	900	1	2	1	64	1	2	2	2	2	2	2	2	2	1	2	1	1	2	2	26	0	140	1050	0	175	280	1645	0	1	1	0	1	0
2	250	0	2	2	76	1	1	2	2	1	2	1	2	1	1	1	2	2	1	1	21	840	210	0	0	0	210	1260	1	0	0	1	1	0
2	500	0	2	2	73	1	1	2	2	1	2	1	2	1	1	1	2	2	1	1	21	840	210	0	0	0	210	1260	1	0	0	1	1	0
1	1500	0	2	2	50	2	1	1	1	1	1	1	1	1	1	2	2	1	2	2	20	0	420	70	70	0	0	560	1	0	0	1	0	1
2	500	0	2	2	52	2	1	1	1	1	1	1	1	1	1	2	2	1	2	2	20	350	210	42	0	28	0	630	1	0	0	1	1	0
2	1000	0	2	2	76	2	1	2	2	1	1	2	2	1	1	2	1	1	2	2	23	75	0	0	0	45	60	180	1	0	0	1	1	0
1	1600	0	2	2	53	2	2	1	1	1	1	1	1	1	1	2	2	1	2	2	21	0	210	70	42	0	0	322	1	0	0	1	0	1
1	700	1	2	2	65	2	1	1	1	1	1	1	1	1	1	2	2	1	2	2	20	98	140	70	0	56	70	434	0	1	0	1	0	1
1	450	0	2	2	54	2	2	2	2	1	1	2	2	1	1	1	1	1	2	2	23	0	560	0	120	140	280	1100	1	0	0	1	0	1
2	600	0	1	2	56	1	1	2	2	1	1	2	2	1	1	1	1	1	1	1	19	140	0	90	0	210	0	440	1	0	0	1	1	0
2	500	1	1	1	64	1	2	2	2	2	1	2	2	1	2	2	1	1	2	1	24	0	70	0	0	0	0	70	0	1	1	0	1	0
2	500	0	2	2	68	2	1	2	2	1	2	1	2	2	1	1	2	1	2	2	24	120	120	210	0	0	180	630	1	0	0	1	1	0
2	500	0	2	2	68	2	1	2	2	1	2	2	1	2	1	1	2	1	2	2	24	210	120	210	0	0	180	720	1	0	0	1	1	0
2	500	0	2	2	71	1	2	1	2	2	2	1	2	1	1	1	2	1	2	2	23	840	210	210	0	0	210	1470	1	0	0	1	1	0
2	800	#NULL!	1	2	76	2	2	2	2	1	1	2	2	2	1	1	2	1	1	1	23	120	90	30	20	45	0	305	0	0	0	1	1	0
2	500	0	2	1	68	2	1	2	2	1	2	2	1	2	1	1	2	1	2	2	24	120	26	210	0	0	180	536	1	0	1	0	1	0
1	1600	0	2	2	56	2	2	1	1	1	1	1	1	1	1	2	2	1	2	2	21	20	20	140	140	70	105	495	1	0	0	1	0	1
2	900	1	1	1	86	1	2	2	2	2	1	2	2	1	2	2	2	1	2	1	25	0	2520	0	210	0	0	2730	0	1	1	0	1	0
1	900	0	2	2	51	2	1	1	1	1	1	1	1	1	1	2	2	1	2	2	20	210	210	168	42	42	0	672	1	0	0	1	0	1
2	750	1	2	1	62	2	1	2	1	1	2	1	1	2	1	2	1	1	1	1	20	0	210	210	0	0	420	840	0	1	1	0	1	0
2	950	1	2	2	69	1	2	2	2	1	2	2	2	1	1	1	1	2	1	2	23	0	0	0	0	0	0	0	0	1	0	1	1	0
2	2500	1	1	1	75	2	1	1	1	1	1	1	1	1	1	1	1	1	2	1	17	0	0	0	0	0	0	0	0	1	1	0	1	0
1	800	1	1	2	65	1	1	1	1	1	1	1	1	1	1	1	2	2	2	1	18	#NULL!	#NULL!	#NULL!	#NULL!	#NULL!	#NULL!	#NULL!	0	1	0	1	0	1
1	900	0	1	2	61	2	2	1	1	1	1	1	1	1	1	1	1	1	1	1	17	#NULL!	#NULL!	#NULL!	#NULL!	#NULL!	#NULL!	#NULL!	1	0	0	1	0	1
1	380	1	2	1	72	1	2	2	2	1	2	2	1	1	1	1	1	1	1	1	20	#NULL!	#NULL!	#NULL!	#NULL!	#NULL!	#NULL!	#NULL!	0	1	1	0	0	1
1	2000	1	1	2	78	1	1	2	1	1	1	1	1	1	1	1	1	1	2	1	17	#NULL!	#NULL!	#NULL!	#NULL!	#NULL!	#NULL!	#NULL!	0	1	0	1	0	1
1	1800	0	2	2	61	2	1	1	1	1	1	1	2	1	1	1	2	1	1	2	19	#NULL!	#NULL!	#NULL!	#NULL!	#NULL!	#NULL!	#NULL!	1	0	0	1	0	1
2	400	1	2	2	66	1	1	2	1	1	1	2	2	1	2	2	1	1	1	2	21	150	1500	500	400	20	0	2570	0	1	0	1	1	0
1	2500	1	2	2	74	1	1	2	2	1	1	2	2	1	1	1	2	1	1	2	21	40	860	1000	1200	60	1260	4420	0	1	0	1	0	1
2	600	1	1	2	61	1	1	1	1	1	1	1	2	1	1	2	1	1	1	2	18	80	840	0	0	315	210	1445	0	1	0	1	1	0
1	2500	1	2	1	60	1	1	2	2	1	1	1	2	1	1	1	1	1	1	2	19	60	0	120	30	60	300	570	0	1	1	0	0	1
2	500	1	1	1	62	1	1	2	2	1	1	1	2	1	1	2	1	2	2	2	22	240	120	60	30	10	150	610	0	1	1	0	1	0
1	500	1	2	2	55	2	1	1	1	1	1	2	2	1	1	2	2	1	1	2	21	300	120	120	30	5	150	725	0	1	0	1	0	1
2	400	1	2	2	53	2	1	1	1	1	1	1	2	1	1	1	2	1	1	2	19	240	480	60	210	60	0	1050	0	1	0	1	1	0
2	1700	1	2	2	52	2	2	2	2	1	1	1	2	1	1	1	2	1	2	2	23	#NULL!	#NULL!	#NULL!	#NULL!	#NULL!	#NULL!	#NULL!	0	1	0	1	1	0
1	2500	1	2	1	67	1	2	2	1	1	1	2	2	1	1	2	2	1	1	2	22	0	850	850	120	0	850	2670	0	1	1	0	0	1
2	870	0	1	2	63	2	1	1	1	1	1	1	2	1	2	1	2	2	1	2	21	420	0	340	120	0	340	1220	1	0	0	1	1	0
2	920	0	2	2	51	2	1	1	1	1	1	1	2	1	2	2	2	1	2	1	21	120	90	120	0	180	240	750	1	0	0	1	1	0
1	1000	0	2	2	62	2	1	1	1	1	1	1	2	2	1	2	1	1	2	2	21	240	1260	140	70	105	210	2025	1	0	0	1	0	1
1	500	0	2	2	54	2	1	1	1	1	1	1	2	1	1	2	2	1	2	2	21	180	420	180	0	60	150	990	1	0	0	1	0	1
2	1760	1	2	2	55	2	1	2	1	1	1	2	2	2	1	2	2	1	1	1	22	60	210	210	300	0	0	780	0	1	0	1	1	0
1	1400	0	1	2	60	2	1	1	1	1	1	1	2	1	2	2	1	2	2	2	22	0	0	600	0	220	1440	2260	1	0	0	1	0	1
1	900	0	2	2	57	2	1	2	2	1	1	1	2	2	1	2	2	1	2	2	24	0	0	60	0	0	300	360	1	0	0	1	0	1
2	1500	0	1	2	63	2	1	1	1	1	1	1	2	1	1	2	2	1	2	2	21	0	0	0	300	0	200	500	1	0	0	1	1	0
2	1800	1	1	2	91	2	1	2	2	2	2	1	2	2	1	2	2	1	2	2	26	0	1260	1680	0	210	1620	4770	0	1	0	1	1	0
1	1800	0	2	2	61	2	1	1	1	1	1	1	1	2	1	2	2	1	2	2	21	100	240	140	120	180	180	960	1	0	0	1	0	1
2	3529.11	0	2	2	50	2	1	1	1	1	1	1	2	1	1	2	2	1	2	2	21	0	120	120	0	0	20	260	1	0	0	1	1	0
2	2410	0	2	2	55	2	1	1	1	1	1	1	2	1	1	2	2	1	2	2	21	0	120	120	0	0	20	260	1	0	0	1	1	0
2	1523	0	2	2	58	2	1	1	1	1	1	1	1	1	1	2	2	1	1	2	19	0	120	120	0	0	20	260	1	0	0	1	1	0
2	2800	0	2	2	53	2	1	1	1	1	1	1	2	1	1	2	2	1	2	2	21	360	1260	120	140	120	210	2210	1	0	0	1	1	0
1	3820	1	2	2	55	0	2	1	1	1	1	2	2	1	1	1	2	1	2	2	20	60	120	420	0	60	60	720	0	1	0	1	0	1
1	3500	0	2	1	58	2	1	1	2	1	1	1	1	1	1	2	2	2	2	2	22	0	50	60	60	0	45	215	1	0	1	0	0	1
2	2000	1	2	2	68	2	1	2	2	1	1	2	2	1	1	1	2	1	2	2	23	60	420	0	30	60	60	630	0	1	0	1	1	0
2	500	0	1	2	51	2	2	1	1	1	1	1	1	1	1	1	1	1	1	1	17	60	60	60	0	0	0	180	1	0	0	1	1	0
2	800	1	1	1	68	1	2	2	2	1	1	1	2	1	1	1	1	1	2	1	20	30	90	30	0	60	0	210	0	1	1	0	1	0
2	2500	1	1	1	75	1	2	2	2	1	1	2	2	1	1	1	1	1	2	1	21	0	2940	0	0	0	120	3060	0	1	1	0	1	0
2	2000	1	1	1	78	1	1	2	2	1	1	2	2	1	2	2	2	2	2	1	24	0	2520	0	0	0	150	2670	0	1	1	0	1	0
2	500	1	1	2	61	1	2	2	2	1	1	2	2	1	2	2	2	2	2	1	25	60	420	0	20	0	75	575	0	1	0	1	1	0
2	1000	1	1	1	65	1	1	2	2	1	1	1	2	1	1	1	2	2	2	1	21	30	270	45	0	0	45	390	0	1	1	0	1	0
2	1900	1	2	2	62	2	2	3	3	1	1	1	2	1	1	2	1	1	1	1	23	120	315	60	0	0	90	585	0	1	0	1	1	0
2	1600	1	2	2	56	2	2	2	2	2	2	2	2	2	2	2	2	2	2	1	29	50	315	45	30	60	90	590	0	1	0	1	1	0
2	1700	1	2	1	64	1	1	1	2	1	1	2	2	1	2	2	2	2	2	1	23	30	215	20	40	30	60	395	0	1	1	0	1	0
2	500	0	1	2	50	2	1	1	1	1	1	1	1	1	1	1	2	2	2	1	19	120	1260	120	90	0	60	1650	1	0	0	1	1	0
1	3000	1	2	2	81	2	1	2	2	1	1	2	2	1	1	1	1	1	2	1	21	0	420	0	60	30	120	630	0	1	0	1	0	1
1	2000	1	2	2	79	1	1	2	1	1	1	2	2	1	1	2	2	2	2	2	23	0	315	0	120	0	90	525	0	1	0	1	0	1
2	1000	1	1	2	52	2	1	2	1	2	1	1	1	1	1	1	2	1	2	2	21	#NULL!	#NULL!	#NULL!	#NULL!	#NULL!	#NULL!	#NULL!	0	1	0	1	1	0
1	2500	0	1	2	52	2	1	2	1	1	1	1	2	1	1	1	2	2	2	2	22	30	0	60	40	0	45	175	1	0	0	1	0	1
2	4000	0	2	2	60	1	2	1	2	2	1	2	1	2	2	2	1	2	1	2	24	0	30	50	0	0	40	120	1	0	0	1	1	0
1	3800	0	1	2	60	1	2	2	1	2	1	2	2	2	2	1	2	1	2	2	25	0	30	50	10	0	40	130	1	0	0	1	0	1
1	2700	0	2	1	56	2	1	1	2	1	1	1	1	1	1	2	2	2	2	2	22	0	40	40	50	0	40	170	1	0	1	0	0	1
2	3000	1	2	2	60	2	1	2	2	1	1	1	1	1	1	1	2	1	2	2	21	0	30	50	40	0	40	160	0	1	0	1	1	0
1	1000	0	2	2	57	1	2	1	2	1	2	1	2	1	1	2	1	2	2	1	22	#NULL!	#NULL!	#NULL!	#NULL!	#NULL!	#NULL!	#NULL!	1	0	0	1	0	1
1	4386.07	1	2	2	58	2	1	1	1	1	2	1	1	1	1	1	2	1	1	1	18	#NULL!	#NULL!	#NULL!	#NULL!	#NULL!	#NULL!	#NULL!	0	1	0	1	0	1
1	1000	1	2	2	57	2	1	2	1	2	1	2	1	2	2	1	1	1	2	2	23	#NULL!	#NULL!	#NULL!	#NULL!	#NULL!	#NULL!	#NULL!	0	1	0	1	0	1
1	1800	0	2	2	54	2	1	1	1	1	1	2	1	1	2	1	2	1	2	2	21	#NULL!	#NULL!	#NULL!	#NULL!	#NULL!	#NULL!	#NULL!	1	0	0	1	0	1
2	1480	0	2	2	50	1	2	1	2	2	1	2	1	2	1	2	1	2	1	2	23	#NULL!	#NULL!	#NULL!	#NULL!	#NULL!	#NULL!	#NULL!	1	0	0	1	1	0
2	1200	1	1	2	55	2	1	1	2	2	1	2	1	1	1	1	2	1	2	1	21	#NULL!	#NULL!	#NULL!	#NULL!	#NULL!	#NULL!	#NULL!	0	1	0	1	1	0
1	500	1	2	2	61	2	1	1	1	1	1	1	1	1	1	1	1	1	1	1	16	30	90	0	0	0	0	120	0	1	0	1	0	1
1	2000	0	2	2	57	2	1	1	1	1	1	1	1	1	1	1	1	1	1	1	16	60	180	0	190	0	0	430	1	0	0	1	0	1
2	1000	0	2	2	56	2	1	1	1	1	1	1	2	1	1	2	1	1	2	2	20	0	0	0	0	0	0	0	1	0	0	1	1	0
2	800	1	2	2	64	2	2	1	2	1	1	1	2	1	1	1	1	1	2	2	21	0	0	120	0	50	0	170	0	1	0	1	1	0
1	1850	1	2	2	68	2	2	1	2	2	1	1	2	1	1	2	2	1	2	2	24	#NULL!	#NULL!	#NULL!	#NULL!	#NULL!	#NULL!	#NULL!	0	1	0	1	0	1
1	1600	1	2	2	54	2	2	2	1	1	2	2	2	1	2	1	1	1	2	1	23	80	35	40	640	15	220	1030	0	1	0	1	0	1
1	1800	0	2	2	54	2	1	1	1	1	1	1	1	1	1	2	1	2	2	2	20	50	35	40	640	15	220	1000	1	0	0	1	0	1
1	1700	1	2	1	53	2	2	2	1	1	2	2	2	1	2	1	1	1	1	2	23	420	210	210	420	350	420	2030	0	1	1	0	0	1
2	1750	0	2	2	52	2	1	1	1	2	1	1	1	1	1	2	2	1	2	1	20	410	20	20	460	20	210	1140	1	0	0	1	1	0
1	1600	0	2	2	52	2	1	1	1	2	1	1	1	1	1	2	2	1	2	1	20	410	10	10	480	50	200	1160	1	0	0	1	0	1
1	400	1	2	1	65	1	2	1	2	1	1	1	2	2	1	2	1	1	2	1	21	0	210	0	0	0	0	210	0	1	1	0	0	1
2	550	0	2	2	56	1	1	2	2	1	1	1	2	1	2	2	1	1	2	1	21	140	1260	90	0	0	35	1525	1	0	0	1	1	0
2	400	1	1	1	20	2	1	2	2	2	2	2	2	1	2	2	1	2	2	1	26	140	0	0	0	0	0	140	0	1	1	0	1	0
2	900	1	1	1	63	1	2	1	2	1	1	2	2	1	2	2	1	2	2	1	23	105	3000	0	0	0	0	3105	0	1	1	0	1	0
1	600	1	2	2	72	1	2	2	2	2	1	2	2	1	2	2	1	1	2	1	24	210	5040	840	0	0	0	6090	0	1	0	1	0	1
1	600	0	2	2	59	2	1	1	2	1	2	1	1	1	2	2	1	1	2	1	21	0	840	210	0	0	420	1470	1	0	0	1	0	1
2	800	0	1	2	51	2	2	1	1	2	1	1	1	1	1	1	2	1	2	2	21	350	140	70	0	0	210	770	1	0	0	1	1	0
2	400	1	2	2	62	2	1	1	1	2	2	1	2	1	1	1	2	1	1	1	20	140	0	280	0	210	140	770	0	1	0	1	1	0
2	1800	1	1	1	75	1	2	2	2	1	1	2	2	1	2	2	1	1	2	2	24	0	1260	0	0	840	420	2520	0	1	1	0	1	0
1	600	0	2	2	52	2	1	1	1	1	1	1	1	1	1	1	2	1	2	2	19	350	420	70	0	0	0	840	1	0	0	1	0	1
2	600	0	2	2	60	2	2	1	1	1	1	1	1	1	1	1	2	1	1	2	19	56	35	98	0	42	0	231	1	0	0	1	1	0
1	3000	0	2	2	84	2	1	2	2	2	1	2	2	1	1	1	2	1	2	1	23	0	210	180	315	30	315	1050	1	0	0	1	0	1
1	800	1	2	2	53	2	2	2	2	1	1	1	2	1	1	2	2	1	2	1	23	180	240	180	0	120	60	780	0	1	0	1	0	1
2	1800	0	2	1	54	1	2	1	1	2	1	1	1	2	1	2	2	2	1	2	22	210	0	120	420	320	420	1490	1	0	1	0	1	0
2	900	1	2	1	64	1	2	2	2	2	2	2	2	2	1	2	1	1	2	2	26	0	140	1050	0	175	280	1645	0	1	1	0	1	0
2	250	0	2	2	76	1	1	2	2	1	2	1	2	1	1	1	2	2	1	1	21	840	210	0	0	0	210	1260	1	0	0	1	1	0
2	500	0	2	2	73	1	1	2	2	1	2	1	2	1	1	1	2	2	1	1	21	840	210	0	0	0	210	1260	1	0	0	1	1	0
1	1500	0	2	2	50	2	1	1	1	1	1	1	1	1	1	2	2	1	2	2	20	0	420	70	70	0	0	560	1	0	0	1	0	1
2	500	0	2	2	52	2	1	1	1	1	1	1	1	1	1	2	2	1	2	2	20	350	210	42	0	28	0	630	1	0	0	1	1	0
2	1000	0	2	2	76	2	1	2	2	1	1	2	2	1	1	2	1	1	2	2	23	75	0	0	0	45	60	180	1	0	0	1	1	0
1	1600	0	2	2	53	2	2	1	1	1	1	1	1	1	1	2	2	1	2	2	21	0	210	70	42	0	0	322	1	0	0	1	0	1
1	700	1	2	2	65	2	1	1	1	1	1	1	1	1	1	2	2	1	2	2	20	98	140	70	0	56	70	434	0	1	0	1	0	1
1	450	0	2	2	54	2	2	2	2	1	1	2	2	1	1	1	1	1	2	2	23	0	560	0	120	140	280	1100	1	0	0	1	0	1
2	600	0	1	2	56	1	1	2	2	1	1	2	2	1	1	1	1	1	1	1	19	140	0	90	0	210	0	440	1	0	0	1	1	0
2	500	1	1	1	64	1	2	2	2	2	1	2	2	1	2	2	1	1	2	1	24	0	70	0	0	0	0	70	0	1	1	0	1	0
2	500	0	2	2	68	2	1	2	2	1	2	1	2	2	1	1	2	1	2	2	24	120	120	210	0	0	180	630	1	0	0	1	1	0
2	500	0	2	2	68	2	1	2	2	1	2	2	1	2	1	1	2	1	2	2	24	210	120	210	0	0	180	720	1	0	0	1	1	0
2	500	0	2	2	71	1	2	1	2	2	2	1	2	1	1	1	2	1	2	2	23	840	210	210	0	0	210	1470	1	0	0	1	1	0
2	800	#NULL!	1	2	76	2	2	2	2	1	1	2	2	2	1	1	2	1	1	1	23	120	90	30	20	45	0	305	0	0	0	1	1	0
2	500	0	2	1	68	2	1	2	2	1	2	2	1	2	1	1	2	1	2	2	24	120	26	210	0	0	180	536	1	0	1	0	1	0
1	1600	0	2	2	56	2	2	1	1	1	1	1	1	1	1	2	2	1	2	2	21	20	20	140	140	70	105	495	1	0	0	1	0	1
2	900	1	1	1	86	1	2	2	2	2	1	2	2	1	2	2	2	1	2	1	25	0	2520	0	210	0	0	2730	0	1	1	0	1	0
1	900	0	2	2	51	2	1	1	1	1	1	1	1	1	1	2	2	1	2	2	20	210	210	168	42	42	0	672	1	0	0	1	0	1
2	750	1	2	1	62	2	1	2	1	1	2	1	1	2	1	2	1	1	1	1	20	0	210	210	0	0	420	840	0	1	1	0	1	0
2	950	1	2	2	69	1	2	2	2	1	2	2	2	1	1	1	1	2	1	2	23	0	0	0	0	0	0	0	0	1	0	1	1	0
2	2500	1	1	1	75	2	1	1	1	1	1	1	1	1	1	1	1	1	2	1	17	0	0	0	0	0	0	0	0	1	1	0	1	0
1	800	1	1	2	65	1	1	1	1	1	1	1	1	1	1	1	2	2	2	1	18	#NULL!	#NULL!	#NULL!	#NULL!	#NULL!	#NULL!	#NULL!	0	1	0	1	0	1
1	900	0	1	2	61	2	2	1	1	1	1	1	1	1	1	1	1	1	1	1	17	#NULL!	#NULL!	#NULL!	#NULL!	#NULL!	#NULL!	#NULL!	1	0	0	1	0	1
1	380	1	2	1	72	1	2	2	2	1	2	2	1	1	1	1	1	1	1	1	20	#NULL!	#NULL!	#NULL!	#NULL!	#NULL!	#NULL!	#NULL!	0	1	1	0	0	1
1	2000	1	1	2	78	1	1	2	1	1	1	1	1	1	1	1	1	1	2	1	17	#NULL!	#NULL!	#NULL!	#NULL!	#NULL!	#NULL!	#NULL!	0	1	0	1	0	1
1	1800	0	2	2	61	2	1	1	1	1	1	1	2	1	1	1	2	1	1	2	19	#NULL!	#NULL!	#NULL!	#NULL!	#NULL!	#NULL!	#NULL!	1	0	0	1	0	1
2	400	1	2	2	66	1	1	2	1	1	1	2	2	1	2	2	1	1	1	2	21	150	1500	500	400	20	0	2570	0	1	0	1	1	0
1	2500	1	2	2	74	1	1	2	2	1	1	2	2	1	1	1	2	1	1	2	21	40	860	1000	1200	60	1260	4420	0	1	0	1	0	1
2	600	1	1	2	61	1	1	1	1	1	1	1	2	1	1	2	1	1	1	2	18	80	840	0	0	315	210	1445	0	1	0	1	1	0
1	2500	1	2	1	60	1	1	2	2	1	1	1	2	1	1	1	1	1	1	2	19	60	0	120	30	60	300	570	0	1	1	0	0	1
2	500	1	1	1	62	1	1	2	2	1	1	1	2	1	1	2	1	2	2	2	22	240	120	60	30	10	150	610	0	1	1	0	1	0
1	500	1	2	2	55	2	1	1	1	1	1	2	2	1	1	2	2	1	1	2	21	300	120	120	30	5	150	725	0	1	0	1	0	1
2	400	1	2	2	53	2	1	1	1	1	1	1	2	1	1	1	2	1	1	2	19	240	480	60	210	60	0	1050	0	1	0	1	1	0
2	1700	1	2	2	52	2	2	2	2	1	1	1	2	1	1	1	2	1	2	2	23	#NULL!	#NULL!	#NULL!	#NULL!	#NULL!	#NULL!	#NULL!	0	1	0	1	1	0
1	2500	1	2	1	67	1	2	2	1	1	1	2	2	1	1	2	2	1	1	2	22	0	850	850	120	0	850	2670	0	1	1	0	0	1
2	870	0	1	2	63	2	1	1	1	1	1	1	2	1	2	1	2	2	1	2	21	420	0	340	120	0	340	1220	1	0	0	1	1	0
2	920	0	2	2	51	2	1	1	1	1	1	1	2	1	2	2	2	1	2	1	21	120	90	120	0	180	240	750	1	0	0	1	1	0
1	1000	0	2	2	62	2	1	1	1	1	1	1	2	2	1	2	1	1	2	2	21	240	1260	140	70	105	210	2025	1	0	0	1	0	1
1	500	0	2	2	54	2	1	1	1	1	1	1	2	1	1	2	2	1	2	2	21	180	420	180	0	60	150	990	1	0	0	1	0	1
2	1760	1	2	2	55	2	1	2	1	1	1	2	2	2	1	2	2	1	1	1	22	60	210	210	300	0	0	780	0	1	0	1	1	0
1	1400	0	1	2	60	2	1	1	1	1	1	1	2	1	2	2	1	2	2	2	22	0	0	600	0	220	1440	2260	1	0	0	1	0	1
1	900	0	2	2	57	2	1	2	2	1	1	1	2	2	1	2	2	1	2	2	24	0	0	60	0	0	300	360	1	0	0	1	0	1
2	1500	0	1	2	63	2	1	1	1	1	1	1	2	1	1	2	2	1	2	2	21	0	0	0	300	0	200	500	1	0	0	1	1	0
2	1800	1	1	2	91	2	1	2	2	2	2	1	2	2	1	2	2	1	2	2	26	0	1260	1680	0	210	1620	4770	0	1	0	1	1	0
1	1800	0	2	2	61	2	1	1	1	1	1	1	1	2	1	2	2	1	2	2	21	100	240	140	120	180	180	960	1	0	0	1	0	1
2	3529.11	0	2	2	50	2	1	1	1	1	1	1	2	1	1	2	2	1	2	2	21	0	120	120	0	0	20	260	1	0	0	1	1	0
2	2410	0	2	2	55	2	1	1	1	1	1	1	2	1	1	2	2	1	2	2	21	0	120	120	0	0	20	260	1	0	0	1	1	0
2	1523	0	2	2	58	2	1	1	1	1	1	1	1	1	1	2	2	1	1	2	19	0	120	120	0	0	20	260	1	0	0	1	1	0
2	2800	0	2	2	53	2	1	1	1	1	1	1	2	1	1	2	2	1	2	2	21	360	1260	120	140	120	210	2210	1	0	0	1	1	0
1	3820	1	2	2	55	0	2	1	1	1	1	2	2	1	1	1	2	1	2	2	20	60	120	420	0	60	60	720	0	1	0	1	0	1
1	3500	0	2	1	58	2	1	1	2	1	1	1	1	1	1	2	2	2	2	2	22	0	50	60	60	0	45	215	1	0	1	0	0	1
2	2000	1	2	2	68	2	1	2	2	1	1	2	2	1	1	1	2	1	2	2	23	60	420	0	30	60	60	630	0	1	0	1	1	0
2	500	0	1	2	51	2	2	1	1	1	1	1	1	1	1	1	1	1	1	1	17	60	60	60	0	0	0	180	1	0	0	1	1	0
2	800	1	1	1	68	1	2	2	2	1	1	1	2	1	1	1	1	1	2	1	20	30	90	30	0	60	0	210	0	1	1	0	1	0
2	2500	1	1	1	75	1	2	2	2	1	1	2	2	1	1	1	1	1	2	1	21	0	2940	0	0	0	120	3060	0	1	1	0	1	0
2	2000	1	1	1	78	1	1	2	2	1	1	2	2	1	2	2	2	2	2	1	24	0	2520	0	0	0	150	2670	0	1	1	0	1	0
2	500	1	1	2	61	1	2	2	2	1	1	2	2	1	2	2	2	2	2	1	25	60	420	0	20	0	75	575	0	1	0	1	1	0
2	1000	1	1	1	65	1	1	2	2	1	1	1	2	1	1	1	2	2	2	1	21	30	270	45	0	0	45	390	0	1	1	0	1	0
2	1900	1	2	2	62	2	2	3	3	1	1	1	2	1	1	2	1	1	1	1	23	120	315	60	0	0	90	585	0	1	0	1	1	0
2	1600	1	2	2	56	2	2	2	2	2	2	2	2	2	2	2	2	2	2	1	29	50	315	45	30	60	90	590	0	1	0	1	1	0
2	1700	1	2	1	64	1	1	1	2	1	1	2	2	1	2	2	2	2	2	1	23	30	215	20	40	30	60	395	0	1	1	0	1	0
2	500	0	1	2	50	2	1	1	1	1	1	1	1	1	1	1	2	2	2	1	19	120	1260	120	90	0	60	1650	1	0	0	1	1	0
1	3000	1	2	2	81	2	1	2	2	1	1	2	2	1	1	1	1	1	2	1	21	0	420	0	60	30	120	630	0	1	0	1	0	1
1	2000	1	2	2	79	1	1	2	1	1	1	2	2	1	1	2	2	2	2	2	23	0	315	0	120	0	90	525	0	1	0	1	0	1
2	1000	1	1	2	52	2	1	2	1	2	1	1	1	1	1	1	2	1	2	2	21	#NULL!	#NULL!	#NULL!	#NULL!	#NULL!	#NULL!	#NULL!	0	1	0	1	1	0
1	2500	0	1	2	52	2	1	2	1	1	1	1	2	1	1	1	2	2	2	2	22	30	0	60	40	0	45	175	1	0	0	1	0	1
2	4000	0	2	2	60	1	2	1	2	2	1	2	1	2	2	2	1	2	1	2	24	0	30	50	0	0	40	120	1	0	0	1	1	0
1	3800	0	1	2	60	1	2	2	1	2	1	2	2	2	2	1	2	1	2	2	25	0	30	50	10	0	40	130	1	0	0	1	0	1
1	2700	0	2	1	56	2	1	1	2	1	1	1	1	1	1	2	2	2	2	2	22	0	40	40	50	0	40	170	1	0	1	0	0	1
2	3000	1	2	2	60	2	1	2	2	1	1	1	1	1	1	1	2	1	2	2	21	0	30	50	40	0	40	160	0	1	0	1	1	0
1	1000	0	2	2	57	1	2	1	2	1	2	1	2	1	1	2	1	2	2	1	22	#NULL!	#NULL!	#NULL!	#NULL!	#NULL!	#NULL!	#NULL!	1	0	0	1	0	1
1	4386.07	1	2	2	58	2	1	1	1	1	2	1	1	1	1	1	2	1	1	1	18	#NULL!	#NULL!	#NULL!	#NULL!	#NULL!	#NULL!	#NULL!	0	1	0	1	0	1
1	1000	1	2	2	57	2	1	2	1	2	1	2	1	2	2	1	1	1	2	2	23	#NULL!	#NULL!	#NULL!	#NULL!	#NULL!	#NULL!	#NULL!	0	1	0	1	0	1
1	1800	0	2	2	54	2	1	1	1	1	1	2	1	1	2	1	2	1	2	2	21	#NULL!	#NULL!	#NULL!	#NULL!	#NULL!	#NULL!	#NULL!	1	0	0	1	0	1
2	1480	0	2	2	50	1	2	1	2	2	1	2	1	2	1	2	1	2	1	2	23	#NULL!	#NULL!	#NULL!	#NULL!	#NULL!	#NULL!	#NULL!	1	0	0	1	1	0
2	1200	1	1	2	55	2	1	1	2	2	1	2	1	1	1	1	2	1	2	1	21	#NULL!	#NULL!	#NULL!	#NULL!	#NULL!	#NULL!	#NULL!	0	1	0	1	1	0
1	500	1	2	2	61	2	1	1	1	1	1	1	1	1	1	1	1	1	1	1	16	30	90	0	0	0	0	120	0	1	0	1	0	1
1	2000	0	2	2	57	2	1	1	1	1	1	1	1	1	1	1	1	1	1	1	16	60	180	0	190	0	0	430	1	0	0	1	0	1
2	1000	0	2	2	56	2	1	1	1	1	1	1	2	1	1	2	1	1	2	2	20	0	0	0	0	0	0	0	1	0	0	1	1	0
2	800	1	2	2	64	2	2	1	2	1	1	1	2	1	1	1	1	1	2	2	21	0	0	120	0	50	0	170	0	1	0	1	1	0
1	1850	1	2	2	68	2	2	1	2	2	1	1	2	1	1	2	2	1	2	2	24	#NULL!	#NULL!	#NULL!	#NULL!	#NULL!	#NULL!	#NULL!	0	1	0	1	0	1
1	1600	1	2	2	54	2	2	2	1	1	2	2	2	1	2	1	1	1	2	1	23	80	35	40	640	15	220	1030	0	1	0	1	0	1
1	1800	0	2	2	54	2	1	1	1	1	1	1	1	1	1	2	1	2	2	2	20	50	35	40	640	15	220	1000	1	0	0	1	0	1
1	1700	1	2	1	53	2	2	2	1	1	2	2	2	1	2	1	1	1	1	2	23	420	210	210	420	350	420	2030	0	1	1	0	0	1
2	1750	0	2	2	52	2	1	1	1	2	1	1	1	1	1	2	2	1	2	1	20	410	20	20	460	20	210	1140	1	0	0	1	1	0
1	1600	0	2	2	52	2	1	1	1	2	1	1	1	1	1	2	2	1	2	1	20	410	10	10	480	50	200	1160	1	0	0	1	0	1
1	400	1	2	1	65	1	2	1	2	1	1	1	2	2	1	2	1	1	2	1	21	0	210	0	0	0	0	210	0	1	1	0	0	1
2	550	0	2	2	56	1	1	2	2	1	1	1	2	1	2	2	1	1	2	1	21	140	1260	90	0	0	35	1525	1	0	0	1	1	0
2	400	1	1	1	20	2	1	2	2	2	2	2	2	1	2	2	1	2	2	1	26	140	0	0	0	0	0	140	0	1	1	0	1	0
2	900	1	1	1	63	1	2	1	2	1	1	2	2	1	2	2	1	2	2	1	23	105	3000	0	0	0	0	3105	0	1	1	0	1	0
1	600	1	2	2	72	1	2	2	2	2	1	2	2	1	2	2	1	1	2	1	24	210	5040	840	0	0	0	6090	0	1	0	1	0	1
1	600	0	2	2	59	2	1	1	2	1	2	1	1	1	2	2	1	1	2	1	21	0	840	210	0	0	420	1470	1	0	0	1	0	1
2	800	0	1	2	51	2	2	1	1	2	1	1	1	1	1	1	2	1	2	2	21	350	140	70	0	0	210	770	1	0	0	1	1	0
2	400	1	2	2	62	2	1	1	1	2	2	1	2	1	1	1	2	1	1	1	20	140	0	280	0	210	140	770	0	1	0	1	1	0
2	1800	1	1	1	75	1	2	2	2	1	1	2	2	1	2	2	1	1	2	2	24	0	1260	0	0	840	420	2520	0	1	1	0	1	0
1	600	0	2	2	52	2	1	1	1	1	1	1	1	1	1	1	2	1	2	2	19	350	420	70	0	0	0	840	1	0	0	1	0	1
2	600	0	2	2	60	2	2	1	1	1	1	1	1	1	1	1	2	1	1	2	19	56	35	98	0	42	0	231	1	0	0	1	1	0
1	3000	0	2	2	84	2	1	2	2	2	1	2	2	1	1	1	2	1	2	1	23	0	210	180	315	30	315	1050	1	0	0	1	0	1
1	800	1	2	2	53	2	2	2	2	1	1	1	2	1	1	2	2	1	2	1	23	180	240	180	0	120	60	780	0	1	0	1	0	1
2	1800	0	2	1	54	1	2	1	1	2	1	1	1	2	1	2	2	2	1	2	22	210	0	120	420	320	420	1490	1	0	1	0	1	0
2	900	1	2	1	64	1	2	2	2	2	2	2	2	2	1	2	1	1	2	2	26	0	140	1050	0	175	280	1645	0	1	1	0	1	0
2	250	0	2	2	76	1	1	2	2	1	2	1	2	1	1	1	2	2	1	1	21	840	210	0	0	0	210	1260	1	0	0	1	1	0
2	500	0	2	2	73	1	1	2	2	1	2	1	2	1	1	1	2	2	1	1	21	840	210	0	0	0	210	1260	1	0	0	1	1	0
1	1500	0	2	2	50	2	1	1	1	1	1	1	1	1	1	2	2	1	2	2	20	0	420	70	70	0	0	560	1	0	0	1	0	1
2	500	0	2	2	52	2	1	1	1	1	1	1	1	1	1	2	2	1	2	2	20	350	210	42	0	28	0	630	1	0	0	1	1	0
2	1000	0	2	2	76	2	1	2	2	1	1	2	2	1	1	2	1	1	2	2	23	75	0	0	0	45	60	180	1	0	0	1	1	0
1	1600	0	2	2	53	2	2	1	1	1	1	1	1	1	1	2	2	1	2	2	21	0	210	70	42	0	0	322	1	0	0	1	0	1
1	700	1	2	2	65	2	1	1	1	1	1	1	1	1	1	2	2	1	2	2	20	98	140	70	0	56	70	434	0	1	0	1	0	1
1	450	0	2	2	54	2	2	2	2	1	1	2	2	1	1	1	1	1	2	2	23	0	560	0	120	140	280	1100	1	0	0	1	0	1
2	600	0	1	2	56	1	1	2	2	1	1	2	2	1	1	1	1	1	1	1	19	140	0	90	0	210	0	440	1	0	0	1	1	0
2	500	1	1	1	64	1	2	2	2	2	1	2	2	1	2	2	1	1	2	1	24	0	70	0	0	0	0	70	0	1	1	0	1	0
2	500	0	2	2	68	2	1	2	2	1	2	1	2	2	1	1	2	1	2	2	24	120	120	210	0	0	180	630	1	0	0	1	1	0
2	500	0	2	2	68	2	1	2	2	1	2	2	1	2	1	1	2	1	2	2	24	210	120	210	0	0	180	720	1	0	0	1	1	0
2	500	0	2	2	71	1	2	1	2	2	2	1	2	1	1	1	2	1	2	2	23	840	210	210	0	0	210	1470	1	0	0	1	1	0
2	800	#NULL!	1	2	76	2	2	2	2	1	1	2	2	2	1	1	2	1	1	1	23	120	90	30	20	45	0	305	0	0	0	1	1	0
2	500	0	2	1	68	2	1	2	2	1	2	2	1	2	1	1	2	1	2	2	24	120	26	210	0	0	180	536	1	0	1	0	1	0
1	1600	0	2	2	56	2	2	1	1	1	1	1	1	1	1	2	2	1	2	2	21	20	20	140	140	70	105	495	1	0	0	1	0	1
2	900	1	1	1	86	1	2	2	2	2	1	2	2	1	2	2	2	1	2	1	25	0	2520	0	210	0	0	2730	0	1	1	0	1	0
1	900	0	2	2	51	2	1	1	1	1	1	1	1	1	1	2	2	1	2	2	20	210	210	168	42	42	0	672	1	0	0	1	0	1
2	750	1	2	1	62	2	1	2	1	1	2	1	1	2	1	2	1	1	1	1	20	0	210	210	0	0	420	840	0	1	1	0	1	0
2	950	1	2	2	69	1	2	2	2	1	2	2	2	1	1	1	1	2	1	2	23	0	0	0	0	0	0	0	0	1	0	1	1	0
2	2500	1	1	1	75	2	1	1	1	1	1	1	1	1	1	1	1	1	2	1	17	0	0	0	0	0	0	0	0	1	1	0	1	0
1	800	1	1	2	65	1	1	1	1	1	1	1	1	1	1	1	2	2	2	1	18	#NULL!	#NULL!	#NULL!	#NULL!	#NULL!	#NULL!	#NULL!	0	1	0	1	0	1
1	900	0	1	2	61	2	2	1	1	1	1	1	1	1	1	1	1	1	1	1	17	#NULL!	#NULL!	#NULL!	#NULL!	#NULL!	#NULL!	#NULL!	1	0	0	1	0	1
1	380	1	2	1	72	1	2	2	2	1	2	2	1	1	1	1	1	1	1	1	20	#NULL!	#NULL!	#NULL!	#NULL!	#NULL!	#NULL!	#NULL!	0	1	1	0	0	1
1	2000	1	1	2	78	1	1	2	1	1	1	1	1	1	1	1	1	1	2	1	17	#NULL!	#NULL!	#NULL!	#NULL!	#NULL!	#NULL!	#NULL!	0	1	0	1	0	1
1	1800	0	2	2	61	2	1	1	1	1	1	1	2	1	1	1	2	1	1	2	19	#NULL!	#NULL!	#NULL!	#NULL!	#NULL!	#NULL!	#NULL!	1	0	0	1	0	1
2	400	1	2	2	66	1	1	2	1	1	1	2	2	1	2	2	1	1	1	2	21	150	1500	500	400	20	0	2570	0	1	0	1	1	0
1	2500	1	2	2	74	1	1	2	2	1	1	2	2	1	1	1	2	1	1	2	21	40	860	1000	1200	60	1260	4420	0	1	0	1	0	1
2	600	1	1	2	61	1	1	1	1	1	1	1	2	1	1	2	1	1	1	2	18	80	840	0	0	315	210	1445	0	1	0	1	1	0
1	2500	1	2	1	60	1	1	2	2	1	1	1	2	1	1	1	1	1	1	2	19	60	0	120	30	60	300	570	0	1	1	0	0	1
2	500	1	1	1	62	1	1	2	2	1	1	1	2	1	1	2	1	2	2	2	22	240	120	60	30	10	150	610	0	1	1	0	1	0
1	500	1	2	2	55	2	1	1	1	1	1	2	2	1	1	2	2	1	1	2	21	300	120	120	30	5	150	725	0	1	0	1	0	1
2	400	1	2	2	53	2	1	1	1	1	1	1	2	1	1	1	2	1	1	2	19	240	480	60	210	60	0	1050	0	1	0	1	1	0
2	1700	1	2	2	52	2	2	2	2	1	1	1	2	1	1	1	2	1	2	2	23	#NULL!	#NULL!	#NULL!	#NULL!	#NULL!	#NULL!	#NULL!	0	1	0	1	1	0
1	2500	1	2	1	67	1	2	2	1	1	1	2	2	1	1	2	2	1	1	2	22	0	850	850	120	0	850	2670	0	1	1	0	0	1
2	870	0	1	2	63	2	1	1	1	1	1	1	2	1	2	1	2	2	1	2	21	420	0	340	120	0	340	1220	1	0	0	1	1	0
2	920	0	2	2	51	2	1	1	1	1	1	1	2	1	2	2	2	1	2	1	21	120	90	120	0	180	240	750	1	0	0	1	1	0
1	1000	0	2	2	62	2	1	1	1	1	1	1	2	2	1	2	1	1	2	2	21	240	1260	140	70	105	210	2025	1	0	0	1	0	1
1	500	0	2	2	54	2	1	1	1	1	1	1	2	1	1	2	2	1	2	2	21	180	420	180	0	60	150	990	1	0	0	1	0	1
2	1760	1	2	2	55	2	1	2	1	1	1	2	2	2	1	2	2	1	1	1	22	60	210	210	300	0	0	780	0	1	0	1	1	0
1	1400	0	1	2	60	2	1	1	1	1	1	1	2	1	2	2	1	2	2	2	22	0	0	600	0	220	1440	2260	1	0	0	1	0	1
1	900	0	2	2	57	2	1	2	2	1	1	1	2	2	1	2	2	1	2	2	24	0	0	60	0	0	300	360	1	0	0	1	0	1
2	1500	0	1	2	63	2	1	1	1	1	1	1	2	1	1	2	2	1	2	2	21	0	0	0	300	0	200	500	1	0	0	1	1	0
2	1800	1	1	2	91	2	1	2	2	2	2	1	2	2	1	2	2	1	2	2	26	0	1260	1680	0	210	1620	4770	0	1	0	1	1	0
1	1800	0	2	2	61	2	1	1	1	1	1	1	1	2	1	2	2	1	2	2	21	100	240	140	120	180	180	960	1	0	0	1	0	1
2	3529.11	0	2	2	50	2	1	1	1	1	1	1	2	1	1	2	2	1	2	2	21	0	120	120	0	0	20	260	1	0	0	1	1	0
2	2410	0	2	2	55	2	1	1	1	1	1	1	2	1	1	2	2	1	2	2	21	0	120	120	0	0	20	260	1	0	0	1	1	0
2	1523	0	2	2	58	2	1	1	1	1	1	1	1	1	1	2	2	1	1	2	19	0	120	120	0	0	20	260	1	0	0	1	1	0
2	2800	0	2	2	53	2	1	1	1	1	1	1	2	1	1	2	2	1	2	2	21	360	1260	120	140	120	210	2210	1	0	0	1	1	0
1	3820	1	2	2	55	0	2	1	1	1	1	2	2	1	1	1	2	1	2	2	20	60	120	420	0	60	60	720	0	1	0	1	0	1
1	3500	0	2	1	58	2	1	1	2	1	1	1	1	1	1	2	2	2	2	2	22	0	50	60	60	0	45	215	1	0	1	0	0	1
2	2000	1	2	2	68	2	1	2	2	1	1	2	2	1	1	1	2	1	2	2	23	60	420	0	30	60	60	630	0	1	0	1	1	0
2	500	0	1	2	51	2	2	1	1	1	1	1	1	1	1	1	1	1	1	1	17	60	60	60	0	0	0	180	1	0	0	1	1	0
2	800	1	1	1	68	1	2	2	2	1	1	1	2	1	1	1	1	1	2	1	20	30	90	30	0	60	0	210	0	1	1	0	1	0
2	2500	1	1	1	75	1	2	2	2	1	1	2	2	1	1	1	1	1	2	1	21	0	2940	0	0	0	120	3060	0	1	1	0	1	0
2	2000	1	1	1	78	1	1	2	2	1	1	2	2	1	2	2	2	2	2	1	24	0	2520	0	0	0	150	2670	0	1	1	0	1	0
2	500	1	1	2	61	1	2	2	2	1	1	2	2	1	2	2	2	2	2	1	25	60	420	0	20	0	75	575	0	1	0	1	1	0
2	1000	1	1	1	65	1	1	2	2	1	1	1	2	1	1	1	2	2	2	1	21	30	270	45	0	0	45	390	0	1	1	0	1	0
2	1900	1	2	2	62	2	2	3	3	1	1	1	2	1	1	2	1	1	1	1	23	120	315	60	0	0	90	585	0	1	0	1	1	0
2	1600	1	2	2	56	2	2	2	2	2	2	2	2	2	2	2	2	2	2	1	29	50	315	45	30	60	90	590	0	1	0	1	1	0
2	1700	1	2	1	64	1	1	1	2	1	1	2	2	1	2	2	2	2	2	1	23	30	215	20	40	30	60	395	0	1	1	0	1	0
2	500	0	1	2	50	2	1	1	1	1	1	1	1	1	1	1	2	2	2	1	19	120	1260	120	90	0	60	1650	1	0	0	1	1	0
1	3000	1	2	2	81	2	1	2	2	1	1	2	2	1	1	1	1	1	2	1	21	0	420	0	60	30	120	630	0	1	0	1	0	1
1	2000	1	2	2	79	1	1	2	1	1	1	2	2	1	1	2	2	2	2	2	23	0	315	0	120	0	90	525	0	1	0	1	0	1
2	1000	1	1	2	52	2	1	2	1	2	1	1	1	1	1	1	2	1	2	2	21	#NULL!	#NULL!	#NULL!	#NULL!	#NULL!	#NULL!	#NULL!	0	1	0	1	1	0
1	2500	0	1	2	52	2	1	2	1	1	1	1	2	1	1	1	2	2	2	2	22	30	0	60	40	0	45	175	1	0	0	1	0	1
2	4000	0	2	2	60	1	2	1	2	2	1	2	1	2	2	2	1	2	1	2	24	0	30	50	0	0	40	120	1	0	0	1	1	0
1	3800	0	1	2	60	1	2	2	1	2	1	2	2	2	2	1	2	1	2	2	25	0	30	50	10	0	40	130	1	0	0	1	0	1
1	2700	0	2	1	56	2	1	1	2	1	1	1	1	1	1	2	2	2	2	2	22	0	40	40	50	0	40	170	1	0	1	0	0	1
2	3000	1	2	2	60	2	1	2	2	1	1	1	1	1	1	1	2	1	2	2	21	0	30	50	40	0	40	160	0	1	0	1	1	0
1	1000	0	2	2	57	1	2	1	2	1	2	1	2	1	1	2	1	2	2	1	22	#NULL!	#NULL!	#NULL!	#NULL!	#NULL!	#NULL!	#NULL!	1	0	0	1	0	1
1	4386.07	1	2	2	58	2	1	1	1	1	2	1	1	1	1	1	2	1	1	1	18	#NULL!	#NULL!	#NULL!	#NULL!	#NULL!	#NULL!	#NULL!	0	1	0	1	0	1
1	1000	1	2	2	57	2	1	2	1	2	1	2	1	2	2	1	1	1	2	2	23	#NULL!	#NULL!	#NULL!	#NULL!	#NULL!	#NULL!	#NULL!	0	1	0	1	0	1
1	1800	0	2	2	54	2	1	1	1	1	1	2	1	1	2	1	2	1	2	2	21	#NULL!	#NULL!	#NULL!	#NULL!	#NULL!	#NULL!	#NULL!	1	0	0	1	0	1
2	1480	0	2	2	50	1	2	1	2	2	1	2	1	2	1	2	1	2	1	2	23	#NULL!	#NULL!	#NULL!	#NULL!	#NULL!	#NULL!	#NULL!	1	0	0	1	1	0
2	1200	1	1	2	55	2	1	1	2	2	1	2	1	1	1	1	2	1	2	1	21	#NULL!	#NULL!	#NULL!	#NULL!	#NULL!	#NULL!	#NULL!	0	1	0	1	1	0
1	500	1	2	2	61	2	1	1	1	1	1	1	1	1	1	1	1	1	1	1	16	30	90	0	0	0	0	120	0	1	0	1	0	1
1	2000	0	2	2	57	2	1	1	1	1	1	1	1	1	1	1	1	1	1	1	16	60	180	0	190	0	0	430	1	0	0	1	0	1
2	1000	0	2	2	56	2	1	1	1	1	1	1	2	1	1	2	1	1	2	2	20	0	0	0	0	0	0	0	1	0	0	1	1	0
2	800	1	2	2	64	2	2	1	2	1	1	1	2	1	1	1	1	1	2	2	21	0	0	120	0	50	0	170	0	1	0	1	1	0
1	1850	1	2	2	68	2	2	1	2	2	1	1	2	1	1	2	2	1	2	2	24	#NULL!	#NULL!	#NULL!	#NULL!	#NULL!	#NULL!	#NULL!	0	1	0	1	0	1
1	1600	1	2	2	54	2	2	2	1	1	2	2	2	1	2	1	1	1	2	1	23	80	35	40	640	15	220	1030	0	1	0	1	0	1
1	1800	0	2	2	54	2	1	1	1	1	1	1	1	1	1	2	1	2	2	2	20	50	35	40	640	15	220	1000	1	0	0	1	0	1
1	1700	1	2	1	53	2	2	2	1	1	2	2	2	1	2	1	1	1	1	2	23	420	210	210	420	350	420	2030	0	1	1	0	0	1
2	1750	0	2	2	52	2	1	1	1	2	1	1	1	1	1	2	2	1	2	1	20	410	20	20	460	20	210	1140	1	0	0	1	1	0
1	1600	0	2	2	52	2	1	1	1	2	1	1	1	1	1	2	2	1	2	1	20	410	10	10	480	50	200	1160	1	0	0	1	0	1
1	400	1	2	1	65	1	2	1	2	1	1	1	2	2	1	2	1	1	2	1	21	0	210	0	0	0	0	210	0	1	1	0	0	1
2	550	0	2	2	56	1	1	2	2	1	1	1	2	1	2	2	1	1	2	1	21	140	1260	90	0	0	35	1525	1	0	0	1	1	0
2	400	1	1	1	20	2	1	2	2	2	2	2	2	1	2	2	1	2	2	1	26	140	0	0	0	0	0	140	0	1	1	0	1	0
2	900	1	1	1	63	1	2	1	2	1	1	2	2	1	2	2	1	2	2	1	23	105	3000	0	0	0	0	3105	0	1	1	0	1	0
1	600	1	2	2	72	1	2	2	2	2	1	2	2	1	2	2	1	1	2	1	24	210	5040	840	0	0	0	6090	0	1	0	1	0	1
1	600	0	2	2	59	2	1	1	2	1	2	1	1	1	2	2	1	1	2	1	21	0	840	210	0	0	420	1470	1	0	0	1	0	1
2	800	0	1	2	51	2	2	1	1	2	1	1	1	1	1	1	2	1	2	2	21	350	140	70	0	0	210	770	1	0	0	1	1	0
2	400	1	2	2	62	2	1	1	1	2	2	1	2	1	1	1	2	1	1	1	20	140	0	280	0	210	140	770	0	1	0	1	1	0
2	1800	1	1	1	75	1	2	2	2	1	1	2	2	1	2	2	1	1	2	2	24	0	1260	0	0	840	420	2520	0	1	1	0	1	0
1	600	0	2	2	52	2	1	1	1	1	1	1	1	1	1	1	2	1	2	2	19	350	420	70	0	0	0	840	1	0	0	1	0	1
2	600	0	2	2	60	2	2	1	1	1	1	1	1	1	1	1	2	1	1	2	19	56	35	98	0	42	0	231	1	0	0	1	1	0
1	3000	0	2	2	84	2	1	2	2	2	1	2	2	1	1	1	2	1	2	1	23	0	210	180	315	30	315	1050	1	0	0	1	0	1
1	800	1	2	2	53	2	2	2	2	1	1	1	2	1	1	2	2	1	2	1	23	180	240	180	0	120	60	780	0	1	0	1	0	1
2	1800	0	2	1	54	1	2	1	1	2	1	1	1	2	1	2	2	2	1	2	22	210	0	120	420	320	420	1490	1	0	1	0	1	0
2	900	1	2	1	64	1	2	2	2	2	2	2	2	2	1	2	1	1	2	2	26	0	140	1050	0	175	280	1645	0	1	1	0	1	0
2	250	0	2	2	76	1	1	2	2	1	2	1	2	1	1	1	2	2	1	1	21	840	210	0	0	0	210	1260	1	0	0	1	1	0
2	500	0	2	2	73	1	1	2	2	1	2	1	2	1	1	1	2	2	1	1	21	840	210	0	0	0	210	1260	1	0	0	1	1	0
1	1500	0	2	2	50	2	1	1	1	1	1	1	1	1	1	2	2	1	2	2	20	0	420	70	70	0	0	560	1	0	0	1	0	1
2	500	0	2	2	52	2	1	1	1	1	1	1	1	1	1	2	2	1	2	2	20	350	210	42	0	28	0	630	1	0	0	1	1	0
2	1000	0	2	2	76	2	1	2	2	1	1	2	2	1	1	2	1	1	2	2	23	75	0	0	0	45	60	180	1	0	0	1	1	0
1	1600	0	2	2	53	2	2	1	1	1	1	1	1	1	1	2	2	1	2	2	21	0	210	70	42	0	0	322	1	0	0	1	0	1
1	700	1	2	2	65	2	1	1	1	1	1	1	1	1	1	2	2	1	2	2	20	98	140	70	0	56	70	434	0	1	0	1	0	1
1	450	0	2	2	54	2	2	2	2	1	1	2	2	1	1	1	1	1	2	2	23	0	560	0	120	140	280	1100	1	0	0	1	0	1
2	600	0	1	2	56	1	1	2	2	1	1	2	2	1	1	1	1	1	1	1	19	140	0	90	0	210	0	440	1	0	0	1	1	0
2	500	1	1	1	64	1	2	2	2	2	1	2	2	1	2	2	1	1	2	1	24	0	70	0	0	0	0	70	0	1	1	0	1	0
2	500	0	2	2	68	2	1	2	2	1	2	1	2	2	1	1	2	1	2	2	24	120	120	210	0	0	180	630	1	0	0	1	1	0
2	500	0	2	2	68	2	1	2	2	1	2	2	1	2	1	1	2	1	2	2	24	210	120	210	0	0	180	720	1	0	0	1	1	0
2	500	0	2	2	71	1	2	1	2	2	2	1	2	1	1	1	2	1	2	2	23	840	210	210	0	0	210	1470	1	0	0	1	1	0
2	800	#NULL!	1	2	76	2	2	2	2	1	1	2	2	2	1	1	2	1	1	1	23	120	90	30	20	45	0	305	0	0	0	1	1	0
2	500	0	2	1	68	2	1	2	2	1	2	2	1	2	1	1	2	1	2	2	24	120	26	210	0	0	180	536	1	0	1	0	1	0
1	1600	0	2	2	56	2	2	1	1	1	1	1	1	1	1	2	2	1	2	2	21	20	20	140	140	70	105	495	1	0	0	1	0	1
2	900	1	1	1	86	1	2	2	2	2	1	2	2	1	2	2	2	1	2	1	25	0	2520	0	210	0	0	2730	0	1	1	0	1	0
1	900	0	2	2	51	2	1	1	1	1	1	1	1	1	1	2	2	1	2	2	20	210	210	168	42	42	0	672	1	0	0	1	0	1
2	750	1	2	1	62	2	1	2	1	1	2	1	1	2	1	2	1	1	1	1	20	0	210	210	0	0	420	840	0	1	1	0	1	0
2	950	1	2	2	69	1	2	2	2	1	2	2	2	1	1	1	1	2	1	2	23	0	0	0	0	0	0	0	0	1	0	1	1	0
2	2500	1	1	1	75	2	1	1	1	1	1	1	1	1	1	1	1	1	2	1	17	0	0	0	0	0	0	0	0	1	1	0	1	0
1	800	1	1	2	65	1	1	1	1	1	1	1	1	1	1	1	2	2	2	1	18	#NULL!	#NULL!	#NULL!	#NULL!	#NULL!	#NULL!	#NULL!	0	1	0	1	0	1
1	900	0	1	2	61	2	2	1	1	1	1	1	1	1	1	1	1	1	1	1	17	#NULL!	#NULL!	#NULL!	#NULL!	#NULL!	#NULL!	#NULL!	1	0	0	1	0	1
1	380	1	2	1	72	1	2	2	2	1	2	2	1	1	1	1	1	1	1	1	20	#NULL!	#NULL!	#NULL!	#NULL!	#NULL!	#NULL!	#NULL!	0	1	1	0	0	1
1	2000	1	1	2	78	1	1	2	1	1	1	1	1	1	1	1	1	1	2	1	17	#NULL!	#NULL!	#NULL!	#NULL!	#NULL!	#NULL!	#NULL!	0	1	0	1	0	1
1	1800	0	2	2	61	2	1	1	1	1	1	1	2	1	1	1	2	1	1	2	19	#NULL!	#NULL!	#NULL!	#NULL!	#NULL!	#NULL!	#NULL!	1	0	0	1	0	1
2	400	1	2	2	66	1	1	2	1	1	1	2	2	1	2	2	1	1	1	2	21	150	1500	500	400	20	0	2570	0	1	0	1	1	0
1	2500	1	2	2	74	1	1	2	2	1	1	2	2	1	1	1	2	1	1	2	21	40	860	1000	1200	60	1260	4420	0	1	0	1	0	1
2	600	1	1	2	61	1	1	1	1	1	1	1	2	1	1	2	1	1	1	2	18	80	840	0	0	315	210	1445	0	1	0	1	1	0
1	2500	1	2	1	60	1	1	2	2	1	1	1	2	1	1	1	1	1	1	2	19	60	0	120	30	60	300	570	0	1	1	0	0	1
2	500	1	1	1	62	1	1	2	2	1	1	1	2	1	1	2	1	2	2	2	22	240	120	60	30	10	150	610	0	1	1	0	1	0
1	500	1	2	2	55	2	1	1	1	1	1	2	2	1	1	2	2	1	1	2	21	300	120	120	30	5	150	725	0	1	0	1	0	1
2	400	1	2	2	53	2	1	1	1	1	1	1	2	1	1	1	2	1	1	2	19	240	480	60	210	60	0	1050	0	1	0	1	1	0
2	1700	1	2	2	52	2	2	2	2	1	1	1	2	1	1	1	2	1	2	2	23	#NULL!	#NULL!	#NULL!	#NULL!	#NULL!	#NULL!	#NULL!	0	1	0	1	1	0
1	2500	1	2	1	67	1	2	2	1	1	1	2	2	1	1	2	2	1	1	2	22	0	850	850	120	0	850	2670	0	1	1	0	0	1
2	870	0	1	2	63	2	1	1	1	1	1	1	2	1	2	1	2	2	1	2	21	420	0	340	120	0	340	1220	1	0	0	1	1	0
2	920	0	2	2	51	2	1	1	1	1	1	1	2	1	2	2	2	1	2	1	21	120	90	120	0	180	240	750	1	0	0	1	1	0
1	1000	0	2	2	62	2	1	1	1	1	1	1	2	2	1	2	1	1	2	2	21	240	1260	140	70	105	210	2025	1	0	0	1	0	1
1	500	0	2	2	54	2	1	1	1	1	1	1	2	1	1	2	2	1	2	2	21	180	420	180	0	60	150	990	1	0	0	1	0	1
2	1760	1	2	2	55	2	1	2	1	1	1	2	2	2	1	2	2	1	1	1	22	60	210	210	300	0	0	780	0	1	0	1	1	0
1	1400	0	1	2	60	2	1	1	1	1	1	1	2	1	2	2	1	2	2	2	22	0	0	600	0	220	1440	2260	1	0	0	1	0	1
1	900	0	2	2	57	2	1	2	2	1	1	1	2	2	1	2	2	1	2	2	24	0	0	60	0	0	300	360	1	0	0	1	0	1
2	1500	0	1	2	63	2	1	1	1	1	1	1	2	1	1	2	2	1	2	2	21	0	0	0	300	0	200	500	1	0	0	1	1	0
2	1800	1	1	2	91	2	1	2	2	2	2	1	2	2	1	2	2	1	2	2	26	0	1260	1680	0	210	1620	4770	0	1	0	1	1	0
1	1800	0	2	2	61	2	1	1	1	1	1	1	1	2	1	2	2	1	2	2	21	100	240	140	120	180	180	960	1	0	0	1	0	1
2	3529.11	0	2	2	50	2	1	1	1	1	1	1	2	1	1	2	2	1	2	2	21	0	120	120	0	0	20	260	1	0	0	1	1	0
2	2410	0	2	2	55	2	1	1	1	1	1	1	2	1	1	2	2	1	2	2	21	0	120	120	0	0	20	260	1	0	0	1	1	0
2	1523	0	2	2	58	2	1	1	1	1	1	1	1	1	1	2	2	1	1	2	19	0	120	120	0	0	20	260	1	0	0	1	1	0
2	2800	0	2	2	53	2	1	1	1	1	1	1	2	1	1	2	2	1	2	2	21	360	1260	120	140	120	210	2210	1	0	0	1	1	0
1	3820	1	2	2	55	0	2	1	1	1	1	2	2	1	1	1	2	1	2	2	20	60	120	420	0	60	60	720	0	1	0	1	0	1
1	3500	0	2	1	58	2	1	1	2	1	1	1	1	1	1	2	2	2	2	2	22	0	50	60	60	0	45	215	1	0	1	0	0	1
2	2000	1	2	2	68	2	1	2	2	1	1	2	2	1	1	1	2	1	2	2	23	60	420	0	30	60	60	630	0	1	0	1	1	0
2	500	0	1	2	51	2	2	1	1	1	1	1	1	1	1	1	1	1	1	1	17	60	60	60	0	0	0	180	1	0	0	1	1	0
2	800	1	1	1	68	1	2	2	2	1	1	1	2	1	1	1	1	1	2	1	20	30	90	30	0	60	0	210	0	1	1	0	1	0
2	2500	1	1	1	75	1	2	2	2	1	1	2	2	1	1	1	1	1	2	1	21	0	2940	0	0	0	120	3060	0	1	1	0	1	0
2	2000	1	1	1	78	1	1	2	2	1	1	2	2	1	2	2	2	2	2	1	24	0	2520	0	0	0	150	2670	0	1	1	0	1	0
2	500	1	1	2	61	1	2	2	2	1	1	2	2	1	2	2	2	2	2	1	25	60	420	0	20	0	75	575	0	1	0	1	1	0
2	1000	1	1	1	65	1	1	2	2	1	1	1	2	1	1	1	2	2	2	1	21	30	270	45	0	0	45	390	0	1	1	0	1	0
2	1900	1	2	2	62	2	2	3	3	1	1	1	2	1	1	2	1	1	1	1	23	120	315	60	0	0	90	585	0	1	0	1	1	0
2	1600	1	2	2	56	2	2	2	2	2	2	2	2	2	2	2	2	2	2	1	29	50	315	45	30	60	90	590	0	1	0	1	1	0
2	1700	1	2	1	64	1	1	1	2	1	1	2	2	1	2	2	2	2	2	1	23	30	215	20	40	30	60	395	0	1	1	0	1	0
2	500	0	1	2	50	2	1	1	1	1	1	1	1	1	1	1	2	2	2	1	19	120	1260	120	90	0	60	1650	1	0	0	1	1	0
1	3000	1	2	2	81	2	1	2	2	1	1	2	2	1	1	1	1	1	2	1	21	0	420	0	60	30	120	630	0	1	0	1	0	1
1	2000	1	2	2	79	1	1	2	1	1	1	2	2	1	1	2	2	2	2	2	23	0	315	0	120	0	90	525	0	1	0	1	0	1
2	1000	1	1	2	52	2	1	2	1	2	1	1	1	1	1	1	2	1	2	2	21	#NULL!	#NULL!	#NULL!	#NULL!	#NULL!	#NULL!	#NULL!	0	1	0	1	1	0
1	2500	0	1	2	52	2	1	2	1	1	1	1	2	1	1	1	2	2	2	2	22	30	0	60	40	0	45	175	1	0	0	1	0	1
2	4000	0	2	2	60	1	2	1	2	2	1	2	1	2	2	2	1	2	1	2	24	0	30	50	0	0	40	120	1	0	0	1	1	0
1	3800	0	1	2	60	1	2	2	1	2	1	2	2	2	2	1	2	1	2	2	25	0	30	50	10	0	40	130	1	0	0	1	0	1
1	2700	0	2	1	56	2	1	1	2	1	1	1	1	1	1	2	2	2	2	2	22	0	40	40	50	0	40	170	1	0	1	0	0	1
2	3000	1	2	2	60	2	1	2	2	1	1	1	1	1	1	1	2	1	2	2	21	0	30	50	40	0	40	160	0	1	0	1	1	0
1	1000	0	2	2	57	1	2	1	2	1	2	1	2	1	1	2	1	2	2	1	22	#NULL!	#NULL!	#NULL!	#NULL!	#NULL!	#NULL!	#NULL!	1	0	0	1	0	1
1	4386.07	1	2	2	58	2	1	1	1	1	2	1	1	1	1	1	2	1	1	1	18	#NULL!	#NULL!	#NULL!	#NULL!	#NULL!	#NULL!	#NULL!	0	1	0	1	0	1
1	1000	1	2	2	57	2	1	2	1	2	1	2	1	2	2	1	1	1	2	2	23	#NULL!	#NULL!	#NULL!	#NULL!	#NULL!	#NULL!	#NULL!	0	1	0	1	0	1
1	1800	0	2	2	54	2	1	1	1	1	1	2	1	1	2	1	2	1	2	2	21	#NULL!	#NULL!	#NULL!	#NULL!	#NULL!	#NULL!	#NULL!	1	0	0	1	0	1
2	1480	0	2	2	50	1	2	1	2	2	1	2	1	2	1	2	1	2	1	2	23	#NULL!	#NULL!	#NULL!	#NULL!	#NULL!	#NULL!	#NULL!	1	0	0	1	1	0
2	1200	1	1	2	55	2	1	1	2	2	1	2	1	1	1	1	2	1	2	1	21	#NULL!	#NULL!	#NULL!	#NULL!	#NULL!	#NULL!	#NULL!	0	1	0	1	1	0
1	500	1	2	2	61	2	1	1	1	1	1	1	1	1	1	1	1	1	1	1	16	30	90	0	0	0	0	120	0	1	0	1	0	1
1	2000	0	2	2	57	2	1	1	1	1	1	1	1	1	1	1	1	1	1	1	16	60	180	0	190	0	0	430	1	0	0	1	0	1
2	1000	0	2	2	56	2	1	1	1	1	1	1	2	1	1	2	1	1	2	2	20	0	0	0	0	0	0	0	1	0	0	1	1	0
2	800	1	2	2	64	2	2	1	2	1	1	1	2	1	1	1	1	1	2	2	21	0	0	120	0	50	0	170	0	1	0	1	1	0
1	1850	1	2	2	68	2	2	1	2	2	1	1	2	1	1	2	2	1	2	2	24	#NULL!	#NULL!	#NULL!	#NULL!	#NULL!	#NULL!	#NULL!	0	1	0	1	0	1
1	1600	1	2	2	54	2	2	2	1	1	2	2	2	1	2	1	1	1	2	1	23	80	35	40	640	15	220	1030	0	1	0	1	0	1
1	1800	0	2	2	54	2	1	1	1	1	1	1	1	1	1	2	1	2	2	2	20	50	35	40	640	15	220	1000	1	0	0	1	0	1
1	1700	1	2	1	53	2	2	2	1	1	2	2	2	1	2	1	1	1	1	2	23	420	210	210	420	350	420	2030	0	1	1	0	0	1
2	1750	0	2	2	52	2	1	1	1	2	1	1	1	1	1	2	2	1	2	1	20	410	20	20	460	20	210	1140	1	0	0	1	1	0
1	1600	0	2	2	52	2	1	1	1	2	1	1	1	1	1	2	2	1	2	1	20	410	10	10	480	50	200	1160	1	0	0	1	0	1
1	400	1	2	1	65	1	2	1	2	1	1	1	2	2	1	2	1	1	2	1	21	0	210	0	0	0	0	210	0	1	1	0	0	1
2	550	0	2	2	56	1	1	2	2	1	1	1	2	1	2	2	1	1	2	1	21	140	1260	90	0	0	35	1525	1	0	0	1	1	0
2	400	1	1	1	20	2	1	2	2	2	2	2	2	1	2	2	1	2	2	1	26	140	0	0	0	0	0	140	0	1	1	0	1	0
2	900	1	1	1	63	1	2	1	2	1	1	2	2	1	2	2	1	2	2	1	23	105	3000	0	0	0	0	3105	0	1	1	0	1	0
1	600	1	2	2	72	1	2	2	2	2	1	2	2	1	2	2	1	1	2	1	24	210	5040	840	0	0	0	6090	0	1	0	1	0	1
1	600	0	2	2	59	2	1	1	2	1	2	1	1	1	2	2	1	1	2	1	21	0	840	210	0	0	420	1470	1	0	0	1	0	1
2	800	0	1	2	51	2	2	1	1	2	1	1	1	1	1	1	2	1	2	2	21	350	140	70	0	0	210	770	1	0	0	1	1	0
2	400	1	2	2	62	2	1	1	1	2	2	1	2	1	1	1	2	1	1	1	20	140	0	280	0	210	140	770	0	1	0	1	1	0
2	1800	1	1	1	75	1	2	2	2	1	1	2	2	1	2	2	1	1	2	2	24	0	1260	0	0	840	420	2520	0	1	1	0	1	0
1	600	0	2	2	52	2	1	1	1	1	1	1	1	1	1	1	2	1	2	2	19	350	420	70	0	0	0	840	1	0	0	1	0	1
2	600	0	2	2	60	2	2	1	1	1	1	1	1	1	1	1	2	1	1	2	19	56	35	98	0	42	0	231	1	0	0	1	1	0
1	3000	0	2	2	84	2	1	2	2	2	1	2	2	1	1	1	2	1	2	1	23	0	210	180	315	30	315	1050	1	0	0	1	0	1
1	800	1	2	2	53	2	2	2	2	1	1	1	2	1	1	2	2	1	2	1	23	180	240	180	0	120	60	780	0	1	0	1	0	1
2	1800	0	2	1	54	1	2	1	1	2	1	1	1	2	1	2	2	2	1	2	22	210	0	120	420	320	420	1490	1	0	1	0	1	0
2	900	1	2	1	64	1	2	2	2	2	2	2	2	2	1	2	1	1	2	2	26	0	140	1050	0	175	280	1645	0	1	1	0	1	0
2	250	0	2	2	76	1	1	2	2	1	2	1	2	1	1	1	2	2	1	1	21	840	210	0	0	0	210	1260	1	0	0	1	1	0
2	500	0	2	2	73	1	1	2	2	1	2	1	2	1	1	1	2	2	1	1	21	840	210	0	0	0	210	1260	1	0	0	1	1	0
1	1500	0	2	2	50	2	1	1	1	1	1	1	1	1	1	2	2	1	2	2	20	0	420	70	70	0	0	560	1	0	0	1	0	1
2	500	0	2	2	52	2	1	1	1	1	1	1	1	1	1	2	2	1	2	2	20	350	210	42	0	28	0	630	1	0	0	1	1	0
2	1000	0	2	2	76	2	1	2	2	1	1	2	2	1	1	2	1	1	2	2	23	75	0	0	0	45	60	180	1	0	0	1	1	0
1	1600	0	2	2	53	2	2	1	1	1	1	1	1	1	1	2	2	1	2	2	21	0	210	70	42	0	0	322	1	0	0	1	0	1
1	700	1	2	2	65	2	1	1	1	1	1	1	1	1	1	2	2	1	2	2	20	98	140	70	0	56	70	434	0	1	0	1	0	1
1	450	0	2	2	54	2	2	2	2	1	1	2	2	1	1	1	1	1	2	2	23	0	560	0	120	140	280	1100	1	0	0	1	0	1
2	600	0	1	2	56	1	1	2	2	1	1	2	2	1	1	1	1	1	1	1	19	140	0	90	0	210	0	440	1	0	0	1	1	0
2	500	1	1	1	64	1	2	2	2	2	1	2	2	1	2	2	1	1	2	1	24	0	70	0	0	0	0	70	0	1	1	0	1	0
2	500	0	2	2	68	2	1	2	2	1	2	1	2	2	1	1	2	1	2	2	24	120	120	210	0	0	180	630	1	0	0	1	1	0
2	500	0	2	2	68	2	1	2	2	1	2	2	1	2	1	1	2	1	2	2	24	210	120	210	0	0	180	720	1	0	0	1	1	0
2	500	0	2	2	71	1	2	1	2	2	2	1	2	1	1	1	2	1	2	2	23	840	210	210	0	0	210	1470	1	0	0	1	1	0
2	800	#NULL!	1	2	76	2	2	2	2	1	1	2	2	2	1	1	2	1	1	1	23	120	90	30	20	45	0	305	0	0	0	1	1	0
2	500	0	2	1	68	2	1	2	2	1	2	2	1	2	1	1	2	1	2	2	24	120	26	210	0	0	180	536	1	0	1	0	1	0
1	1600	0	2	2	56	2	2	1	1	1	1	1	1	1	1	2	2	1	2	2	21	20	20	140	140	70	105	495	1	0	0	1	0	1
2	900	1	1	1	86	1	2	2	2	2	1	2	2	1	2	2	2	1	2	1	25	0	2520	0	210	0	0	2730	0	1	1	0	1	0
1	900	0	2	2	51	2	1	1	1	1	1	1	1	1	1	2	2	1	2	2	20	210	210	168	42	42	0	672	1	0	0	1	0	1
2	750	1	2	1	62	2	1	2	1	1	2	1	1	2	1	2	1	1	1	1	20	0	210	210	0	0	420	840	0	1	1	0	1	0
2	950	1	2	2	69	1	2	2	2	1	2	2	2	1	1	1	1	2	1	2	23	0	0	0	0	0	0	0	0	1	0	1	1	0
2	2500	1	1	1	75	2	1	1	1	1	1	1	1	1	1	1	1	1	2	1	17	0	0	0	0	0	0	0	0	1	1	0	1	0
1	800	1	1	2	65	1	1	1	1	1	1	1	1	1	1	1	2	2	2	1	18	#NULL!	#NULL!	#NULL!	#NULL!	#NULL!	#NULL!	#NULL!	0	1	0	1	0	1
1	900	0	1	2	61	2	2	1	1	1	1	1	1	1	1	1	1	1	1	1	17	#NULL!	#NULL!	#NULL!	#NULL!	#NULL!	#NULL!	#NULL!	1	0	0	1	0	1
1	380	1	2	1	72	1	2	2	2	1	2	2	1	1	1	1	1	1	1	1	20	#NULL!	#NULL!	#NULL!	#NULL!	#NULL!	#NULL!	#NULL!	0	1	1	0	0	1
1	2000	1	1	2	78	1	1	2	1	1	1	1	1	1	1	1	1	1	2	1	17	#NULL!	#NULL!	#NULL!	#NULL!	#NULL!	#NULL!	#NULL!	0	1	0	1	0	1
1	1800	0	2	2	61	2	1	1	1	1	1	1	2	1	1	1	2	1	1	2	19	#NULL!	#NULL!	#NULL!	#NULL!	#NULL!	#NULL!	#NULL!	1	0	0	1	0	1
2	400	1	2	2	66	1	1	2	1	1	1	2	2	1	2	2	1	1	1	2	21	150	1500	500	400	20	0	2570	0	1	0	1	1	0
1	2500	1	2	2	74	1	1	2	2	1	1	2	2	1	1	1	2	1	1	2	21	40	860	1000	1200	60	1260	4420	0	1	0	1	0	1
2	600	1	1	2	61	1	1	1	1	1	1	1	2	1	1	2	1	1	1	2	18	80	840	0	0	315	210	1445	0	1	0	1	1	0
1	2500	1	2	1	60	1	1	2	2	1	1	1	2	1	1	1	1	1	1	2	19	60	0	120	30	60	300	570	0	1	1	0	0	1
2	500	1	1	1	62	1	1	2	2	1	1	1	2	1	1	2	1	2	2	2	22	240	120	60	30	10	150	610	0	1	1	0	1	0
1	500	1	2	2	55	2	1	1	1	1	1	2	2	1	1	2	2	1	1	2	21	300	120	120	30	5	150	725	0	1	0	1	0	1
2	400	1	2	2	53	2	1	1	1	1	1	1	2	1	1	1	2	1	1	2	19	240	480	60	210	60	0	1050	0	1	0	1	1	0
2	1700	1	2	2	52	2	2	2	2	1	1	1	2	1	1	1	2	1	2	2	23	#NULL!	#NULL!	#NULL!	#NULL!	#NULL!	#NULL!	#NULL!	0	1	0	1	1	0
1	2500	1	2	1	67	1	2	2	1	1	1	2	2	1	1	2	2	1	1	2	22	0	850	850	120	0	850	2670	0	1	1	0	0	1
2	870	0	1	2	63	2	1	1	1	1	1	1	2	1	2	1	2	2	1	2	21	420	0	340	120	0	340	1220	1	0	0	1	1	0
2	920	0	2	2	51	2	1	1	1	1	1	1	2	1	2	2	2	1	2	1	21	120	90	120	0	180	240	750	1	0	0	1	1	0
1	1000	0	2	2	62	2	1	1	1	1	1	1	2	2	1	2	1	1	2	2	21	240	1260	140	70	105	210	2025	1	0	0	1	0	1
1	500	0	2	2	54	2	1	1	1	1	1	1	2	1	1	2	2	1	2	2	21	180	420	180	0	60	150	990	1	0	0	1	0	1
2	1760	1	2	2	55	2	1	2	1	1	1	2	2	2	1	2	2	1	1	1	22	60	210	210	300	0	0	780	0	1	0	1	1	0
1	1400	0	1	2	60	2	1	1	1	1	1	1	2	1	2	2	1	2	2	2	22	0	0	600	0	220	1440	2260	1	0	0	1	0	1
1	900	0	2	2	57	2	1	2	2	1	1	1	2	2	1	2	2	1	2	2	24	0	0	60	0	0	300	360	1	0	0	1	0	1
2	1500	0	1	2	63	2	1	1	1	1	1	1	2	1	1	2	2	1	2	2	21	0	0	0	300	0	200	500	1	0	0	1	1	0
2	1800	1	1	2	91	2	1	2	2	2	2	1	2	2	1	2	2	1	2	2	26	0	1260	1680	0	210	1620	4770	0	1	0	1	1	0
1	1800	0	2	2	61	2	1	1	1	1	1	1	1	2	1	2	2	1	2	2	21	100	240	140	120	180	180	960	1	0	0	1	0	1
2	3529.11	0	2	2	50	2	1	1	1	1	1	1	2	1	1	2	2	1	2	2	21	0	120	120	0	0	20	260	1	0	0	1	1	0
2	2410	0	2	2	55	2	1	1	1	1	1	1	2	1	1	2	2	1	2	2	21	0	120	120	0	0	20	260	1	0	0	1	1	0
2	1523	0	2	2	58	2	1	1	1	1	1	1	1	1	1	2	2	1	1	2	19	0	120	120	0	0	20	260	1	0	0	1	1	0
2	2800	0	2	2	53	2	1	1	1	1	1	1	2	1	1	2	2	1	2	2	21	360	1260	120	140	120	210	2210	1	0	0	1	1	0
1	3820	1	2	2	55	0	2	1	1	1	1	2	2	1	1	1	2	1	2	2	20	60	120	420	0	60	60	720	0	1	0	1	0	1
1	3500	0	2	1	58	2	1	1	2	1	1	1	1	1	1	2	2	2	2	2	22	0	50	60	60	0	45	215	1	0	1	0	0	1
